# Supplementary material for: Acute and chronic effects of exercise on mRNA expression in the skeletal muscle of two mouse models of peripheral artery disease
Source: PLoS One. 2017 Aug 3;12(8):e0182456. doi: 10.1371/journal.pone.0182456 (PMC5542511; doi:10.1371/journal.pone.0182456)
Supplement: S1 File — (XLSX) [file pone.0182456.s001.xlsx]

## Sheet: Fig1A C57BL
Group	Mouse number	Laser doppler blood flow (PU)	Mean	n	S.D.
sham-sedentary	1	2034.1
sham-sedentary	2	1861.95
sham-sedentary	3	1839
sham-sedentary	4	1785.92	1880.24	4	107.399
sham-exercise	1	1871.83
sham-exercise	2	1902.35
sham-exercise	3	1736.38
sham-exercise	4	1763.35	1818.47	4	80.9535
FAL-sedentary	1	1456.97
FAL-sedentary	2	773.55
FAL-sedentary	3	1144.83
FAL-sedentary	4	1303.03
FAL-sedentary	5	1278.75
FAL-sedentary	6	1353.05
FAL-sedentary	7	1072.12
FAL-sedentary	8	1681.12	1257.93	8	270.494
FAL-exercise	1	516.5
FAL-exercise	2	1246.05
FAL-exercise	3	1270.75
FAL-exercise	4	1484.08
FAL-exercise	5	1259.93
FAL-exercise	6	1302.45
FAL-exercise	7	1224.38
FAL-exercise	8	1277.83	1197.74	8	286.779

## Sheet: Fig1A KKAy
Group	Mouse number	Laser doppler blood flow (PU)	Mean	n	S.D.
sham-sedentary	1	1398.85
sham-sedentary	2	1352.12
sham-sedentary	3	1322.97
sham-sedentary	4	1338.6	1353.14	4	32.7199
sham-exercise	1	1400.35
sham-exercise	2	1418.9
sham-exercise	3	1462.47
sham-exercise	4	1264.88	1386.65	4	85.2571
FAL-sedentary	1	398.45
FAL-sedentary	2	328.725
FAL-sedentary	3	1454.4
FAL-sedentary	4	248.6
FAL-sedentary	5	294.375
FAL-sedentary	6	433.4
FAL-sedentary	7	539.875
FAL-sedentary	8	581.325	534.894	8	388.938
FAL-exercise	1	290.1
FAL-exercise	2	541.675
FAL-exercise	3	246.925
FAL-exercise	4	255.95
FAL-exercise	5	344.1
FAL-exercise	6	325.775
FAL-exercise	7	221.775
FAL-exercise	8	241.075	308.422	8	103.438

## Sheet: Fig1C C57BL
	Time to exhaustion (min)
Animal number	Trial #1	Trial #2	Trial #3	Trial #4
1	30	30	30	30
2	11.8	25.8	30	30
3	20.8	30	30	30
4	30	30	30	30
5	22.8	30	30	30
6	20.6	22.2	30	30
7	21.2	30	30	30
8	30	30	30	30
9	30	30	30	30
10	17.3	30	30	30
11	27.1	30	30	30
12	26.8	30	30	30
13	29.2	30	30	30
14	20.8	30	30	30
15	30	30	30	30
16	21	30	30	30
17	30	30	30	30
18	21.2	30	30	30
19	30	30	28.5	30
20	30	30	30	30
21	21	30	30	30
22	26.8	30	30	30
23	22	30	30	30
24	30	30	30	30

## Sheet: Fig1C KKAy
	Time to exhaustion (min)
Animal number	Trial #1	Trial #2	Trial #3	Trial #4
1	15.8	20.9	30	30
2	12	14.4	25.8	30
3	4.5	20.8	30	30
4	12.8	18.6	30	30
5	12.9	29.7	30	30
6	16.8	25	30	30
7	14	30	30	30
8	6.5	21.1	26.3	30
9	15	22.3	30	30
10	7	9.3	20.3	23.8
11	10.5	21.1	29.1	30
12	14	23.4	30	30
13	10.8	21.8	29.5	30
14	11	23.5	30	30
15	10.3	20.8	24.5	30
16	13	23.8	30	30
17	14.2	24.2	30	30
18	8.5	20.5	30	30
19	22	30	30	30
20	12.2	24.8	23.2	30
21	12.5	21.3	25.4	30
22	3.5	12.5	26.4	30
23	6.7	15	22.2	30
24	5.2	20.5	24.5	30
25	10.5	21	30	30
26	20	28.3	30	30
27	6.3	18.5	30	30
28	10.8	11.8	23.6	30
29	6	19.5	28.2	30
30	12.2	25	30	30
31	10.5	24	30	30
32	10.8	16.8	27.6	30
33	12.7	19	30	30
34	11.3	22.3	22.7	28.3
35	9.2	21.2	28	30
36	4.8	19.7	24.3	30
