# Supplementary material for: Acute and chronic effects of exercise on mRNA expression in the skeletal muscle of two mouse models of peripheral artery disease
Source: PLoS One. 2017 Aug 3;12(8):e0182456. doi: 10.1371/journal.pone.0182456 (PMC5542511; doi:10.1371/journal.pone.0182456)
Supplement: S2 File — (XLSX) [file pone.0182456.s002.xlsx]

## Sheet: Fig2-C57BL
	Pgc1a	Il6	Nr4a1	Nr4a2	Nr4a3
0 min	0.861494	0.607085	1.20559	0.85685	1.07521
0 min	0.646743	1.12811	0.955272	1.13524	0.767102
0 min	1.66723	1.31972	0.927879	1.26097	1.51124
0 min	0.824528	0.945078	0.911259	0.74694	0.646451
30 min	1.32382	2.12999	1.47026	5.20676	1.19877
30 min	1.16452	4.22487	1.4406	3.8831	1.16028
30 min	1.09797	3.85633	1.70727	6.03824	1.80558
30 min	0.781412	3.52335	2.07121	7.76305	0.875299
60 min	1.01085	1.99838	2.23445	8.28767	1.95822
60 min	1.56535	1.92742	2.56579	9.96836	3.06899
60 min	2.38524	2.16923	2.38521	5.08792	2.93277
60 min	1.13987	0.673249	3.58949	10.5864	4.25632
90 min	1.42935	0.830328	1.89034	6.51053	2.34229
90 min	1.26332	2.78963	1.66519	4.86101	2.82807
90 min	1.8713	0.909564	3.94572	8.16299	5.96679
90 min	2.3268	0.612314	2.0331	5.85282	4.12465
150 min	2.02262	1.61041	1.25489	4.71808	3.15096
150 min	2.16662	0.984837	1.07328	2.23298	2.76231
150 min	2.01436	1.26487	1.02091	2.45046	2.2195
150 min	2.03693	0.622807	1.32289	2.55377	3.01422
270 min	1.29489	0.296502	0.371976	0.464477	1.20516
270 min	2.04318	0.28156	0.423818	0.467973	1.98041
270 min	1.50109	1.94747	0.495941	0.847814	0.784623
270 min	2.18831	1.10705	0.502622	0.883321	1.83658

## Sheet: Fig3-C57BL
	Myf5	Myogenin	Myomaker	Myh3
0 min	1.03486	0.801329	0.679265	0.646886
0 min	1.01299	1.10264	1.03305	1.28606
0 min	1.06186	1.38407	1.89808	1.38442
0 min	0.890301	0.711962	0.389608	0.682633
30 min	0.836314	1.78301	1.23812	0.905724
30 min	0.97462	1.80656	1.65072	0.785174
30 min	1.02024	2.21084	0.932368	1.0635
30 min	0.806057	3.03535	2.98036	2.41605
60 min	0.987084	3.71152	3.04982	2.43906
60 min	1.19665	2.22937	2.08221	0.998793
60 min	0.934388	2.24832	1.57779	1.38579
60 min	1.08798	1.55791	1.44308	1.06852
90 min	1.67647	1.94728	2.1588	1.21832
90 min	1.35107	4.16483	6.17444	5.20696
90 min	1.29136	2.0484	1.16624	0.864439
90 min	1.24224	1.081	0.51717	0.713941
150 min	1.2628	3.01927	4.78617	1.77159
150 min	1.59402	1.34256	1.53812	1.02562
150 min	1.85472	1.62207	2.15166	1.25074
150 min	0.947391	0.796587	0.344639	0.431024
270 min	0.903184	3.05663	2.64439	1.39516
270 min	1.15261	0.818205	0.559134	0.404556
270 min	1.16013	2.50633	3.52469	2.15676
270 min	0.877306	2.76598	3.14892	1.83192

## Sheet: Fig4-C57BL
	Gpr56	Col3a1
0 min	0.972778	0.954501
0 min	0.816266	1.09462
0 min	1.4728	1.13618
0 min	0.738155	0.814695
30 min	0.977174	1.19119
30 min	1.01343	1.28766
30 min	1.20677	1.36877
30 min	1.04075	1.99107
60 min	2.04024	1.7462
60 min	1.84168	1.61685
60 min	1.85632	1.44687
60 min	1.68522	1.06752
90 min	1.57345	2.44812
90 min	1.51355	2.74405
90 min	1.7943	1.03078
90 min	1.58839	0.677367
150 min	2.62642	2.84704
150 min	2.01894	1.8815
150 min	1.70268	2.36691
150 min	1.44469	0.793771
270 min	0.932692	1.14605
270 min	1.1927	1.07883
270 min	1.41121	2.07116
270 min	2.03289	1.51745

## Sheet: Fig2-KKAy
	Pgc1a	Il6	Nr4a1	Nr4a2	Nr4a3
0 min	0.689315	0.920347	1.16314	0.855541	0.665
0 min	0.840495	0.668866	0.810401	0.68101	0.382881
0 min	0.825578	0.825714	0.952067	1.09247	0.998982
0 min	0.924011	1.36809	1.3791	1.13596	0.767945
0 min	1.62701	0.805969	0.911184	0.682655	1.55358
0 min	1.09359	1.41101	0.784106	1.55236	1.63161
30 min	0.883259	6.38201	4.1282	7.13031	0.924161
30 min	0.955143	7.96409	5.23303	9.31527	1.8204
30 min	0.490174	5.72506	4.49186	7.29888	1.34918
30 min	0.634414	3.36672	6.01901	12.7791	1.77678
30 min	1.16872	5.18649	7.91469	18.8867	3.29225
60 min	0.654441	2.55231	6.65256	10.5596	3.99364
60 min	1.09708	1.3774	9.83247	22.5128	10.0132
60 min	0.821811	2.60572	5.79713	11.4862	5.08156
60 min	0.391635	1.49793	6.45844	14.1343	7.37931
90 min	1.35503	3.92847	4.933	12.7253	8.83135
90 min	1.46084	9.59721	5.52484	28.0521	5.06005
90 min	1.21248	2.16708	2.96037	14.7459	4.19784
90 min	1.73653	7.73842	5.79414	17.8808	8.80177
90 min	0.871665	5.04935	1.45296	8.5373	2.62366
150 min	1.52361	1.7237	2.49868	8.9696	3.70038
150 min	1.79007	3.9333	2.15384	4.74446	4.69355
150 min	1.06361	1.56422	0.908628	2.67804	2.28125
150 min	2.14854	1.7735	1.83177	3.90787	7.69552
150 min	1.95544	1.50585	2.29064	7.78715	6.17477

## Sheet: Fig3-KKAy
	Myf5	Myogenin	Myomaker	Myh3
0 min	1.02217	1.13381	1.27953	1.52361
0 min	0.814588	1.3254	2.04348	1.47801
0 min	1.63672	1.36794	0.874295	0.989881
0 min	0.800348	0.953016	0.782367	1.19397
0 min	0.524776	0.368434	0.236242	0.342645
0 min	1.2014	0.851405	0.784089	0.471879
30 min	0.784465	0.890144	1.32916	1.73354
30 min	0.612506	0.931246	0.979175	0.832111
30 min	0.608403	1.38887	1.29453	1.34149
30 min	0.467178	0.51083	0.115678	0.20845
30 min	0.866577	0.934209	0.448221	0.588656
60 min	0.423363	0.70613	0.0457976	0.108084
60 min	0.453637	0.427209	0.161404	0.225453
60 min	0.583481	0.968232	0.306253	0.319123
60 min	0.516603	1.06996	0.500485	0.295891
90 min	0.695779	1.07283	0.592725	0.568398
90 min	0.579127	0.718452	0.559715	0.5386
90 min	1.11423	0.918457	0.816928	1.75354
90 min	0.509862	1.69984	0.260872	0.429157
90 min	1.25049	1.28608	1.252	2.0756
150 min	1.50049	1.18763	0.913875	1.21329
150 min	1.19682	1.54871	1.17451	0.826458
150 min	1.60682	1.40188	1.31384	2.47145
150 min	1.51387	1.3792	0.953533	0.502645
150 min	0.904934	2.11459	0.844276	1.00673

## Sheet: Fig4-KKAy
	Gpr56	Col3a1
0 min	0.932518	0.916937
0 min	0.916298	0.544295
0 min	1.02523	1.05409
0 min	1.22712	0.723278
0 min	0.924055	0.653705
0 min	0.974785	2.1077
30 min	1.04431	1.2512
30 min	0.91155	1.09599
30 min	0.818179	0.738088
30 min	0.651307	0.399943
30 min	1.1107	0.97456
60 min	0.985648	0.463125
60 min	1.44931	0.527645
60 min	0.751497	0.562357
60 min	1.00577	0.64266
90 min	1.13599	0.649829
90 min	1.4354	0.792216
90 min	1.41152	1.84174
90 min	1.67835	0.690871
90 min	1.04443	1.75027
150 min	2.05873	1.38605
150 min	1.37368	0.75074
150 min	1.27959	2.87904
150 min	2.30813	2.10047
150 min	1.75074	1.85584
