# Supplementary material for: Acute and chronic effects of exercise on mRNA expression in the skeletal muscle of two mouse models of peripheral artery disease
Source: PLoS One. 2017 Aug 3;12(8):e0182456. doi: 10.1371/journal.pone.0182456 (PMC5542511; doi:10.1371/journal.pone.0182456)
Supplement: S3 File — (XLSX) [file pone.0182456.s003.xlsx]

## Sheet: Table 1
	Pgc1a	Il6	Nr4a1	Nr4a2	Nr4a3	Myf5	Myogenin	Myomaker	Myh3	Gpr56	Col3a1
Sedentary sham-operated	0.910088	0.594436	0.620264	1.39021	0.407621	0.994542	0.946743	2.25031	1.4305	0.774105	0.999776
Sedentary sham-operated	0.67499	0.789002	0.742105	0.666436	0.35524	0.848882	0.681919	0.38044	0.595051	1.01873	1.02459
Sedentary sham-operated	1.41492	1.61656	1.63763	0.94335	2.23714	1.15658	1.37134	0.369245	0.974451	1.20716	0.975637
Sedentary PAD	2.89656	1.57866	0.507249	1.13351	0.97209	1.82205	2.57937	7.90966	15.6794	1.56983	10.0736
Sedentary PAD	2.39528	1.18383	0.473159	0.928952	0.942092	1.44934	2.43064	7.80282	10.304	1.19204	9.75158
Sedentary PAD	2.5781	1.02311	0.684055	2.24636	1.15734	1.87777	3.47077	12.7915	11.18	1.81317	11.7199
Sedentary PAD	2.51778	1.34587	0.910298	1.11648	1.32463	1.79937	2.94911	9.87641	9.58377	1.71058	9.60726
Sedentary PAD	3.95574	1.91158	0.717159	3.13706	1.4025	1.98001	4.48697	20.2552	16.6836	2.55994	13.8004
Exercised PAD	1.95122	0.76748	0.966374	1.3822	0.909437	1.50643	1.30819	4.01119	7.03559	1.18274	6.39365
Exercised PAD	1.46482	1.42617	0.765724	1.83127	0.648834	1.47459	1.80008	6.10036	13.9874	0.992451	7.33224
Exercised PAD	3.77615	1.6684	0.743767	2.03409	1.27825	1.54574	2.25952	11.2085	15.057	1.7907	7.61062
Exercised PAD	1.86749	1.19477	0.730445	1.2049	0.546785	1.296	1.16229	2.30071	7.42438	0.897481	5.45717

## Sheet: Table 2
	Pgc1a	Il6	Nr4a1	Nr4a2	Nr4a3	Myf5	Myogenin	Myomaker	Myh3	Gpr56	Col3a1
Sedentary sham-operated	0.708089	0.929098	0.488108	1.02011	0.586188	0.930695	1.05653	0.664578	0.7499	0.924957	1.2263
Sedentary sham-operated	1.06822	0.783499	0.713058	1.13894	1.00891	1.02356	1.10187	0.21185	0.658025	1.0848	1.05932
Sedentary sham-operated	0.832661	0.932387	0.939033	0.772141	0.76665	0.929767	0.952597	2.82559	1.71858	0.796744	0.737869
Sedentary sham-operated	1.39103	1.35502	1.8598	1.06881	1.63825	1.11598	0.889003	0.297978	0.873495	1.1935	0.976512
Sedentary PAD	1.67823	1.24358	1.02573	0.864684	3.02955	0.736561	1.29124	0.306182	1.78266	1.43091	1.98901
Sedentary PAD	1.63911	2.82944	1.63869	4.22983	1.77416	1.48471	2.36882	4.14483	6.21482	2.40236	11.0122
Sedentary PAD	4.3231	1.04692	1.18724	2.5471	8.69439	1.03297	1.87369	1.23321	4.33621	1.84458	7.42021
Sedentary PAD	5.56754	3.96096	1.32684	7.3273	10.1625	1.53147	3.27776	11.8294	6.13289	2.68815	24.1658
Exercised PAD	1.52434	1.42787	1.1752	2.48448	2.72083	2.35758	3.80203	12.5584	13.404	1.61853	8.93021
Exercised PAD	1.85866	1.03771	0.818798	1.97764	1.56655	1.8788	4.44447	20.0564	13.0029	1.59038	5.30098
Exercised PAD	1.82567	1.28105	0.961932	3.17252	4.08731	3.77499	4.58713	8.58107	8.70853	1.77945	10.2659
Exercised PAD	2.04335	2.12252	1.39339	3.29881	3.14203	1.84595	3.19577	7.67881	10.504	2.12986	7.04414
Exercised PAD	3.59795	1.25042	0.920625	1.98242	6.35645	1.21036	1.23548	2.31867	3.01444	1.60385	6.36655
Exercised PAD	2.41836	2.18911	0.792231	4.50804	6.67569	2.77094	2.85503	7.6957	4.15138	1.69189	20.5272
