# Supplementary material for: Acute and chronic effects of exercise on mRNA expression in the skeletal muscle of two mouse models of peripheral artery disease
Source: PLoS One. 2017 Aug 3;12(8):e0182456. doi: 10.1371/journal.pone.0182456 (PMC5542511; doi:10.1371/journal.pone.0182456)
Supplement: S4 File — (XLSX) [file pone.0182456.s004.xlsx]

## Sheet: Table 3
	cpm_soleus_sedentary					cpm_soleus_exercise					sedentary	exercise
symbol	cpm_soleus_sedentary 1	cpm_soleus_sedentary 2	cpm_soleus_sedentary 3	cpm_soleus_sedentary 4		cpm_soleus_exercise 1	cpm_soleus_exercise 2	cpm_soleus_exercise 3	cpm_soleus_exercise 4		mean	mean	fold change
Irs2	21.6889	11.6623	21.3098	11.3101		42.2985	35.501	39.5213	59.2079		16.4928	44.1322	2.67896
Hsbp1l1	1.18952	0.531715	1.23252	0.417925		2.07143	1.82183	2.01025	1.37901		0.842921	1.82063	2.19355
Otud1	88.54	72.4905	34.1528	63.159		101.334	151.704	71.8462	139.547		64.5856	116.108	1.79744
4632428C04Rik	6.30446	3.72201	5.56623	2.06351		9.23856	7.09035	6.75443	8.36302		4.41405	7.86159	1.79133
Abra	247.301	198.294	185.316	143.897		314.484	400.063	320.473	350.624		193.702	346.411	1.78852
Slc25a34	16.3361	15.6324	20.7541	8.56747		18.56	43.4284	26.7363	20.6851		15.3225	27.3524	1.7865
Nuak1	84.4163	69.8319	47.7106	48.7928		74.737	131.171	126.887	102.225		62.6879	108.755	1.7351
Zbtb10	12.371	9.60632	9.14453	9.92573		14.9143	20.7787	17.0871	18.1051		10.2619	17.7213	1.72628
Sh3rf2	27.6365	15.1007	35.7432	10.1608		46.2342	28.4599	38.1545	38.7012		22.1603	37.8874	1.71204
C1qtnf4	5.43214	3.65111	4.77106	2.19411		7.49856	8.8137	4.94521	5.87191		4.01211	6.78234	1.69629
Hspa1a	86.0776	67.0566	43.6607	51.7721		89.1332	122.169	84.6529	122.513		62.1418	104.617	1.68356
Kcnj2	149.483	95.9214	122.139	74.443		172.591	157.711	210.794	194.084		110.497	183.795	1.66393
Slc25a33	24.3101	14.882	17.2021	9.11296		21.56	34.004	26.4094	26.4627		16.3768	27.109	1.65748
Acot2	21.5002	19.5268	26.8064	12.4571		23.8241	47.3957	28.9915	32.4858		20.0726	33.1743	1.65375
Rbp7	2.45834	3.08395	2.18674	1.43662		3.68714	4.43147	2.97516	3.95909		2.29141	3.76321	1.64706
Fam134b	527.592	316.477	364.032	196.556		477.505	652.755	584.178	594.13		351.164	577.142	1.64362
Ier3	6.42341	6.13245	4.61202	6.47784		8.74142	8.02588	6.91525	15.1691		5.91143	9.71291	1.64004
Klf15	46.3517	26.6212	34.3119	18.5193		44.0799	60.9081	49.1706	50.1337		31.451	51.0731	1.62535
6230400D17Rik	2.6566	2.02351	3.53853	2.06351		4.43921	3.54517	3.2566	5.3381		2.57054	4.14477	1.61917
Klhl34	61.7361	33.569	47.4323	21.8888		64.3385	73.8578	64.2475	62.9006		41.1565	66.3361	1.61313
Klf4	44.3295	45.763	54.5889	44.1434		62.5985	72.8238	75.3038	92.8384		47.2062	75.8911	1.60782
Nr4a1	76.8827	76.4606	98.3633	52.6586		100.34	141.561	135.852	105.338		76.0913	120.773	1.58767
Vgll2	264.946	161.535	223.882	98.7088		276.245	361.362	248.426	302.848		187.268	297.22	1.58734
Rcan1	389.449	282.766	193.069	251.147		365.689	566.883	381.665	436.523		279.108	437.69	1.56816
Ptpn3	196.628	148.916	226.943	88.4696		262.905	224.626	255.904	290.126		165.239	258.39	1.56409
Mlycd	134.297	103.33	137.367	60.9649		161.613	213.892	160.699	144.218		108.99	170.105	1.56112
Mreg	70.38	48.2797	62.8985	36.3856		79.5013	82.7207	86.6818	89.8135		54.4859	84.6793	1.55485
Ramp1	74.2261	60.7928	72.9177	37.3782		104.524	97.9354	85.5159	89.5911		61.3287	94.3916	1.53989
Thrb	17.9221	11.9104	17.4144	9.08988		22.5785	18.4152	22.957	22.1976		14.0842	21.5371	1.5329
Pde4d	81.5615	47.7835	65.5225	42.7329		80.5784	86.2659	101.236	95.2406		59.4001	90.8302	1.52974
Nfil3	26.8039	23.1119	21.7481	18.7022		25.0642	43.0345	29.6712	40.3916		22.5915	34.5404	1.52908
Lmod2	828.501	595.131	560.917	515.145		996.314	961.727	948.796	867.13		624.924	943.492	1.50982
Dnajb5	188.222	145.229	162.097	96.6714		234.693	225.315	212.885	216.06		148.055	222.238	1.50131

## Sheet: Table 4
	cpm_soleus_sedentary					cpm_soleus_exercise					sedentary	exercise
symbol	cpm_soleus_sedentary 1	cpm_soleus_sedentary 2	cpm_soleus_sedentary 3	cpm_soleus_sedentary 4		cpm_soleus_exercise 1	cpm_soleus_exercise 2	cpm_soleus_exercise 3	cpm_soleus_exercise 4		mean	mean	fold change
Chga	0.0396507	1.45335	0.0795176	6.21664		0.124286	0	0.0402049	0		1.94729	0.0411226	-41.0936
Wnt16	0.198253	7.08954	0.119276	7.54878		0.207143	0.0492385	0	0.222421		3.73896	0.1197	-29.9438
Dlk1	1.94288	31.0522	2.0277	63.7075		0.787142	0.738578	1.04533	1.06762		24.6826	0.909667	-26.9762
Tnn	0.0396507	1.73694	0.0397588	2.76876		0.0414285	0	0.0804098	0.0444842		1.14628	0.0415806	-24.1706
Rspo2	0.0793014	1.84328	0.159035	5.45915		0.0414285	0.0984771	0.16082	0		1.88519	0.0751813	-23.4323
Prr32	0.634411	1.66604	0.198794	3.52625		0.082857	0	0.0402049	0.222421		1.50637	0.0863707	-16.478
Rtl1	1.03092	3.33208	0.755418	10.0041		0.29	0.295431	0.24123	0.133452		3.78063	0.240028	-15.4835
Lgr5	0.198253	2.26865	0.238553	3.63073		0.082857	0.196954	0.0402049	0.0889683		1.58405	0.102246	-15.0486
Arhgap36	0.198253	1.87873	0.198794	2.32471		0.0414285	0.0492385	0.120615	0.0889683		1.15012	0.0750625	-14.3355
Krt8	2.06184	10.9888	0.596382	23.7695		0.0414285	0.492385	1.12574	0.934167		9.35413	0.64843	-14.315
Mmp12	0.198253	1.87873	0.318071	7.36593		0.124286	0.196954	0.321639	0.0889683		2.44025	0.182962	-12.9904
Dcx	1.03092	4.46641	0.516865	10.0563		0.29	0.246193	0.16082	0.53381		4.01763	0.307705	-12.8827
Cldn2	0.753363	2.69402	0.238553	6.295		0.248571	0	0.321639	0.222421		2.49524	0.198158	-12.2092
Krt18	2.57729	16.3768	2.58432	40.2776		1.20143	1.03401	2.33189	0.756231		15.454	1.33089	-11.563
Lrrc15	1.22917	14.3563	0.437347	26.1465		0.621428	0.246193	1.88963	1.02314		10.5423	0.945097	-11.0823
Mest	8.16442	110.882	8.14652	199.72		5.02227	5.66751	11.1176	8.4601		81.7282	7.56686	-10.7937
C1qtnf3	26.566	256.818	19.8794	315.351		11.02	5.85938	17.3283	27.3133		154.654	15.3802	-10.052
Nrk	0.991267	7.83394	1.23252	19.3291		0.82857	0.492385	1.00512	0.578294		7.34669	0.726093	-10.0444
Mirg	2.02219	9.42908	0.357829	11.2056		0.579999	0.443147	0.763894	0.578294		5.75368	0.591333	-9.6467
Rian	34.4168	195.317	13.6373	254.752		16.0743	9.89694	14.1521	13.7011		124.531	13.4561	-9.25115
Meg3	41.1178	196.788	18.9252	268.83		14.7485	12.1127	16.8459	14.7243		131.415	14.6078	-8.99342
Dsp	0.674062	7.47946	0.397588	3.99641		0.372857	0.147716	0.281434	0.578294		3.13688	0.345075	-8.95725
Ptn	1.50673	13.2929	1.74939	24.736		1.11857	0.837055	1.44738	1.24556		10.3212	1.16214	-8.84508
Ripply1	0.59476	3.01305	0.357829	4.46658		0.331428	0.147716	0.321639	0.133452		2.10806	0.233559	-8.81961
AW551984	4.87704	27.7201	3.57829	57.3341		1.98857	2.41269	3.33701	4.00357		23.3774	2.93546	-7.95318
Myh4	2983.95	865.665	454.628	2303.24		53.8955	189.806	172.161	445.38		1651.87	215.311	-7.67197
Actc1	40.0472	118.75	16.4602	357.039		15.08	15.4117	23.9219	16.1922		133.074	17.6515	-7.53745
Tro	0.674062	2.94216	0.477106	4.93674		0.414285	0.147716	0.402049	0.222421		2.25752	0.296618	-7.47157
Myl4	24.7024	153.169	17.3348	238.818		11.7657	9.35532	18.7757	20.7296		108.506	15.1566	-7.15691
Peg10	1.50673	7.97573	1.15301	20.4783		0.82857	1.08325	1.44738	1.06762		7.77845	1.1067	-7.01087
Atp6v0d2	0.475808	0.638058	0.159035	4.17925		0.082857	0.393908	0.0804098	0.222421		1.36304	0.194899	-6.95793
Fbn2	2.14114	11.2369	1.3518	24.0568		1.07714	0.984771	2.01025	1.60143		9.69667	1.4184	-6.81511
Postn	181.124	1432.09	144.563	1912.92		76.8085	79.3725	208.583	191.148		917.674	138.978	-6.60279
Slc6a19	0.713712	1.66604	0.159035	2.37695		0.0414285	0.196954	0.361844	0.133452		1.22893	0.18342	-6.54875
Th	0.515459	5.17536	0.477106	3.76133		0.29	0.196954	0.442254	0.578294		2.48231	0.376875	-6.50678
Msln	0.55511	3.36753	0.238553	7.23533		0.372857	0.34467	0.562869	0.53381		2.84913	0.453551	-6.23224
Mybph	29.0429	43.7002	7.84261	89.8055		5.13825	4.31134	8.17179	9.78163		42.5978	6.85075	-6.21457
Spon1	2.41869	20.8787	2.10722	28.1316		2.19571	1.77259	3.2566	2.09076		13.384	2.32891	-5.73693
Myh3	182.23	920.964	141.62	1980.25		127.509	100.689	213.287	127.666		806.266	142.288	-5.66627
Slfn4	0.317206	1.41791	0.119276	2.42919		0.124286	0.196954	0.16082	0.311389		1.0709	0.198362	-5.33917
Aldh3a1	1.03092	3.33208	1.15301	8.28015		0.497142	0.443147	1.00512	0.667262		3.44904	0.653169	-5.24756
Plagl1	4.20297	30.4141	5.36744	58.823		4.26714	3.15127	6.15135	5.82743		24.7019	4.8493	-5.09023
Fjx1	1.38777	12.7612	1.39156	15.4894		1.24286	1.03401	1.56799	2.35766		7.75746	1.55063	-4.99446
Klf14	0.793014	2.62313	0.437347	3.78745		0.455714	0.196954	0.482459	0.400357		1.91023	0.383871	-4.91897
Cthrc1	5.15459	38.8507	5.80479	53.7818		5.09571	3.74213	6.59361	5.73846		25.898	5.29247	-4.88979
Gdnf	0.634411	1.63059	0.278312	3.55237		0.331428	0.196954	0.321639	0.400357		1.52392	0.312595	-4.83205
Grem2	0.317206	0.744401	0.755418	4.17925		0.414285	0.295431	0.321639	0.222421		1.49907	0.313444	-4.77843
Glipr1	0.882593	2.66099	0.273497	4.82521		0.233069	0.502912	0.61142	0.504562		2.16057	0.462991	-4.6413
Gpr65	0.356856	1.02798	0.278312	2.76876		0.455714	0.196954	0.0804098	0.222421		1.10798	0.238875	-4.59147
Zfp365	1.03092	4.28917	0.834935	5.19795		0.787142	0.34467	0.603074	0.845199		2.83824	0.645021	-4.37641
Tnnt2	11.6573	50.4775	9.2638	80.32		9.36284	6.15482	8.56365	10.8986		37.9297	8.74498	-4.33626
6330403K07Rik	0.436158	2.12686	0.318071	2.63815		0.248571	0.295431	0.321639	0.400357		1.37981	0.3165	-4.33124
Sprn	0.59476	2.65858	0.516865	3.81357		0.331428	0.246193	0.522664	0.667262		1.89594	0.441887	-4.26345
Adamts16	1.50673	4.57275	1.15301	13.5042		0.869999	0.935532	1.76902	1.29004		5.18417	1.21615	-4.25507
Igfn1	4.55983	20.7369	4.29395	34.8968		3.02428	2.95431	4.1009	5.20465		16.1219	3.82104	-4.21761
Lair1	0.991267	1.80783	1.19276	4.28374		0.538571	0.443147	0.482459	0.489326		2.0689	0.488376	-4.21671
Tnc	9.95232	53.9159	9.30356	88.6263		6.58713	9.50304	12.2625	10.2758		40.4495	9.65713	-4.18802
Cemip	0.59476	2.48134	0.516865	4.23149		0.248571	0.492385	0.603074	0.578294		1.95611	0.480581	-4.05707
Begain	0.634411	1.87873	0.377482	4.07477		0.264803	0.640101	0.425686	0.426514		1.74135	0.439276	-3.97104
Ddc	0.674062	2.02052	0.596382	3.00384		0.497142	0.196954	0.482459	0.400357		1.5737	0.394228	-3.95491
Pmp2	3.01345	1.24067	0.198794	4.72778		0.538571	0.443147	1.04533	0.311389		2.29517	0.584609	-3.89713
A930003A15Rik	1.07057	7.23133	0.834935	9.84737		1.28428	1.13249	1.52779	0.934167		4.74605	1.21968	-3.88749
Scn5a	1.03092	3.47387	0.437347	5.9032		0.621428	0.34467	0.924713	0.889683		2.71133	0.695123	-3.88258
Oasl1	0.396507	1.94962	0.715659	3.89193		0.497142	0.246193	0.683484	0.355873		1.73843	0.445673	-3.86872
Prnd	4.32193	23.2537	4.5325	24.3811		2.81714	3.39746	4.50295	4.09254		14.1223	3.70252	-3.81237
Col12a1	34.0203	165.718	26.877	238.061		24.7328	20.237	38.7173	40.0357		116.169	30.9307	-3.75543
Kcnk1	0.59476	1.77238	0.318071	2.37695		0.331428	0.295431	0.321639	0.400357		1.26554	0.337214	-3.74464
Slfn8	1.38777	1.80783	0.954212	5.42596		0.621428	0.34467	0.844303	0.756231		2.39394	0.641658	-3.71443
Fam65c	0.753363	3.68656	0.6759	3.60461		0.538571	0.590862	0.562869	0.667262		2.18011	0.589891	-3.68823
Mss51	1.34812	4.64365	1.03373	9.95185		0.455714	1.37868	0.603074	2.17972		4.24434	1.1543	-3.68206
Ankrd1	40.6023	44.8768	10.3373	74.7825		13.2157	10.0447	11.6594	11.9662		42.6497	11.7215	-3.63838
Ifit3	4.04426	14.067	5.82212	29.8625		3.71833	3.50118	4.65561	3.31135		13.449	3.79662	-3.54179
Xlr3b	9.10652	4.7244	3.43189	3.76089		1.58266	0.230244	1.20341	2.90953		5.25593	1.48146	-3.52963
Dnm3os	3.72717	11.2724	2.82288	17.1088		2.40285	2.5604	2.73164	2.26869		8.73281	2.4909	-3.50565
Map3k7cl	5.43214	30.2723	4.85058	28.5495		4.30857	3.59441	6.35238	5.47155		17.2761	4.93173	-3.50169
Ifit1	1.54638	5.95436	3.22046	15.3841		2.15428	1.42792	1.84734	2.13524		6.52632	1.89119	-3.45079
Apol9b	0.81523	1.59673	0.761926	1.99106		0.333512	0.216049	0.459084	0.488191		1.29124	0.374209	-3.42139
Fibin	9.51617	45.7984	10.2975	47.7741		6.66999	7.13959	8.40283	10.9431		28.3465	8.28888	-3.42022
Nov	14.5915	44.9477	15.4662	93.4324		10.9786	9.89694	13.5491	15.0356		42.1094	12.3651	-3.40573
Tceal7	15.662	55.901	10.5361	78.3871		18.56	9.40456	11.9409	7.47334		40.1216	11.8447	-3.38693
Piezo2	2.41869	6.23879	1.63011	10.8661		1.74	1.13249	2.33189	1.06762		5.28841	1.568	-3.36666
Zim1	1.54638	5.81342	1.98794	13.1385		1.57428	0.886293	2.4525	1.77937		5.62157	1.67311	-3.35512
Ccna2	0.660854	2.60616	0.291595	3.45745		0.436358	0.360313	0.793746	0.50518		1.75402	0.523899	-3.33292
Cpne2	12.5296	33.2854	9.22405	56.1848		8.2857	5.90862	10.1316	9.29719		27.806	8.40579	-3.3075
Lox	32.1964	90.6043	19.2035	146.875		19.3885	17.4797	25.1683	25.3115		72.2197	21.837	-3.30717
Fcgr1	0.872315	2.97761	0.755418	6.5562		0.662856	0.590862	0.964918	1.15659		2.79039	0.843806	-3.30318
Dclk1	8.96106	23.1119	6.63972	53.181		4.80571	5.85938	8.52344	8.67441		22.9734	6.96574	-3.29791
Cx3cr1	2.02219	4.67909	2.34577	4.64942		0.869999	0.935532	1.32676	1.02314		3.42412	1.03886	-3.28648
Pvalb	615.577	371.952	257.756	738.579		150.758	181.542	86.4004	188.124		495.966	151.706	-3.26946
Pamr1	20.3012	92.1285	24.4517	103.881		16.8614	16.7411	19.1777	22.7314		60.1905	18.8779	-3.1884
Actn3	574.301	435.865	218.475	857.661		211.575	160.616	99.266	186.077		521.575	164.384	-3.17299
Gadd45a	11.3701	22.1062	8.84774	43.9006		7.60748	6.02795	6.98745	6.70653		21.5562	6.83235	-3.15626
Plod2	7.33343	30.5108	8.0648	35.1331		5.12991	4.77251	7.35211	8.71156		20.2605	6.49153	-3.12061
Rec8	0.951617	2.19776	0.397588	2.76876		0.911427	0.443147	0.281434	0.400357		1.57893	0.509091	-3.09542
Capn6	4.67878	16.4477	4.01564	32.8071		5.50999	4.33299	4.26172	4.67084		14.4873	4.69389	-3.0882
Aspn	96.1926	353.094	93.0356	369.864		62.1428	57.0675	78.8017	97.9986		228.047	74.0026	-3.08155
Zap70	0.674062	1.77238	0.834935	2.14187		0.414285	0.689339	0.402049	0.266905		1.35581	0.443145	-3.06791
Hmcn1	2.77555	11.6623	3.26022	12.7728		1.82285	1.96954	2.81434	3.33631		7.61773	2.48576	-3.06384
I830012O16Rik	1.42754	3.9063	1.73205	9.44861		1.62595	1.27495	1.33492	1.18155		4.12862	1.35434	-3.05704
Oasl2	3.84612	9.39363	5.20841	21.053		2.77571	3.10203	3.09578	4.09254		9.87529	3.26651	-3.02453
Oas1a	0.91243	2.9383	2.31349	4.98808		0.870152	0.935532	1.08553	0.814256		2.78808	0.926368	-3.00633
Col5a2	158.761	568.9	151.72	719.485		106.471	105.764	149.643	170.196		399.716	133.019	-3.00495
Ptch2	2.45834	7.72759	2.10722	8.04506		1.11857	1.2802	2.25148	2.13524		5.08455	1.69637	-2.99526
Col7a1	4.67878	8.36565	3.93612	12.381		1.86428	2.26497	3.09578	2.66905		7.3404	2.47352	-2.97351
Alx4	1.62568	3.36753	0.874694	3.31728		1.11857	0.393908	0.683484	0.889683		2.2963	0.771411	-2.96356
Myog	11.4194	32.1156	13.4385	48.192		8.61713	5.61319	10.4131	10.8541		26.2914	8.87438	-2.96205
Lrrc55	0.832665	1.70149	0.755418	1.69782		0.29	0.295431	0.683484	0.400357		1.24685	0.417318	-2.96096
C1ql3	0.515459	1.80909	0.429614	2.67709		0.497142	0.147716	0.603074	0.578294		1.35781	0.456556	-2.95684
Sfrp2	2.8945	3.97014	2.06746	23.2998		2.65142	2.21573	3.94008	2.13524		8.05798	2.73562	-2.94619
Mex3a	1.11022	2.87126	0.954212	4.44046		0.787142	0.640101	0.964918	0.800715		2.34404	0.798219	-2.93412
Cacnb3	5.39249	15.1007	4.69154	19.9821		3.68714	3.59441	4.18131	4.00357		11.2917	3.86661	-2.92103
Mmp3	3.40996	4.96268	1.63011	6.13828		0.994284	1.47716	1.36697	1.6904		4.03526	1.3822	-2.91891
Ryr3	1.25089	3.50216	1.24835	3.56899		0.836301	0.600695	0.723689	1.11717		2.3926	0.819463	-2.91819
Mstn	1.26882	2.05597	1.03373	1.51498		0.455714	0.393908	0.442254	0.711747		1.46837	0.500906	-2.91479
Mmp23	4.44088	11.6977	3.73733	17.0305		2.32	2.95431	3.57824	3.87012		9.2266	3.18067	-2.90212
Gxylt2	1.30847	5.70708	1.11325	7.41818		1.20143	1.03401	1.56799	1.55695		3.88674	1.34009	-2.89869
Wisp1	2.29974	9.49998	2.10722	12.5639		2.19571	1.62487	2.53291	2.8025		6.6177	2.289	-2.88988
Marcksl1	2.10149	8.22386	4.09516	14.2356		2.32	2.31421	2.61332	2.71353		7.16402	2.49027	-2.87742
Trim46	1.03092	2.3041	0.556623	2.19411		0.497142	0.393908	0.683484	0.53381		1.52144	0.527086	-2.87352
D430019H16Rik	1.62568	4.67909	1.31204	5.61587		0.911427	0.787816	1.68861	1.24556		3.30817	1.15835	-2.85105
Foxd3	1.38777	2.58768	0.874694	3.55237		0.952856	0.443147	1.12574	0.444842		2.10063	0.741645	-2.81784
Ror2	0.991267	4.78544	1.59035	5.64199		1.32571	1.13249	1.12574	1.06762		3.25226	1.16289	-2.79742
Fam83g	1.62568	2.65858	0.636141	6.1644		1.32571	0.590862	1.20615	0.845199		2.7712	0.99198	-2.79318
Cd109	7.37503	18.6455	6.24213	25.1278		4.10142	3.74213	6.39258	6.31675		14.3476	5.13822	-2.79182
Cpxm1	10.4678	33.1436	8.86622	53.6251		9.36284	9.40456	11.5388	7.82921		26.5257	9.53386	-2.78248
Sntb1	2.77555	4.18283	1.78915	9.79513		1.78143	1.08325	2.09066	1.73488		4.63566	1.67255	-2.7736
Prc1	0.832665	2.09141	0.755418	2.97772		0.497142	0.196954	1.16594	0.53381		1.6643	0.598462	-2.75966
Enpp1	7.89049	25.1324	7.2361	29.8555		6.13142	5.56395	6.19156	7.69576		17.5286	6.39567	-2.74154
Col6a3	135.883	405.344	114.744	587.708		85.2184	83.0162	138.546	148.043		310.92	113.706	-2.73442
Slc37a2	2.26009	3.72201	2.54456	7.78386		1.32571	1.32944	1.88963	1.55695		4.07763	1.52543	-2.6731
Rbp4	1.90323	3.33208	1.07349	5.30243		0.911427	0.689339	1.40717	1.33452		2.90281	1.08562	-2.67104
Avpr1a	1.42742	2.37499	1.86866	3.36952		0.704285	0.787816	1.04533	0.845199		2.26015	0.845657	-2.66915
Csrp2	6.50271	24.5298	5.60599	28.5234		5.50999	6.20405	6.5534	6.1833		16.2905	6.11269	-2.66603
Ccl21a	9.67561	30.401	4.50923	32.4736		6.62296	5.28493	9.62378	7.38241		19.2649	7.22852	-2.66465
Dkk3	8.28699	23.4664	6.56021	30.6914		6.08999	5.367	7.59873	7.2954		17.2512	6.58778	-2.6197
Pcdhgb1	1.52917	1.08148	1.41111	2.8579		0.510229	0.42906	0.774926	0.908189		1.71992	0.655601	-2.61707
Peg3	48.2549	85.1453	34.1528	168.946		26.6385	27.869	41.8533	32.429		84.1248	32.1975	-2.61287
Ephb3	4.67878	14.7108	5.32768	21.7582		4.18428	4.28375	4.66377	4.71532		11.6189	4.46178	-2.60493
Adamts20	4.79773	8.96826	3.77709	15.62		3.39714	2.11726	3.73906	3.51425		8.29076	3.19193	-2.59806
Rnasel	2.77555	4.46641	2.38553	7.23533		1.49143	1.37868	1.84943	1.77937		4.2157	1.62472	-2.59527
Il20rb	2.85485	6.38058	1.90842	9.27272		1.94714	1.57563	2.09066	2.26869		5.10414	1.97053	-2.59119
Basp1	2.61695	6.45148	2.30601	10.9967		1.98857	1.77259	2.65353	2.22421		5.59277	2.15972	-2.59019
Mfsd7a	1.42742	3.22574	1.47108	4.93674		1.11857	1.32944	0.924713	0.934167		2.76525	1.07672	-2.58071
Gldn	2.85485	3.1194	1.31204	6.37336		1.20143	0.935532	1.68861	1.46798		3.41491	1.32339	-2.5806
E2f1	1.34812	2.65921	1.31233	3.91805		0.538571	0.788063	1.16594	1.1121		2.30943	0.90117	-2.56413
Cercam	7.68742	19.885	8.55759	27.3966		4.84331	6.33714	7.11627	6.71352		15.8817	6.25256	-2.5409
Tnfrsf11a	0.991267	1.77238	0.6759	2.24635		0.538571	0.393908	0.683484	0.622778		1.42148	0.559685	-2.53617
Gamt	8.8421	17.1567	4.7313	23.5344		4.68142	5.02233	6.59361	5.16016		13.5661	5.36438	-2.5308
Ptprf	5.6304	10.3862	3.02167	15.202		3.02428	2.31421	4.26172	3.95909		8.56007	3.38983	-2.52557
Mdga1	2.02219	5.63618	1.82891	8.22791		2.23714	1.52639	1.6082	1.6904		4.42879	1.76553	-2.51946
Itga9	20.1426	52.5335	15.5855	59.9984		11.7243	13.836	15.5593	18.0606		37.065	14.795	-2.50611
Thbs2	41.8315	116.871	29.8191	177.827		36.1257	30.6756	42.4966	36.9663		91.5872	36.5661	-2.50479
Prkag3	16.2568	21.7294	12.6433	42.2366		10.73	8.07512	9.93062	8.40751		23.2165	9.28581	-2.50226
Nr5a2	0.832665	1.38246	1.15301	1.61946		0.372857	0.246193	0.844303	0.53381		1.2469	0.499291	-2.47066
Ccdc141	5.35284	14.9589	5.00961	25.5196		4.59856	3.15127	6.03074	6.80608		12.7102	5.14666	-2.46994
Efs	5.23389	12.2294	5.68551	17.6312		3.64571	3.24974	4.98541	4.75981		10.195	4.16017	-2.45166
Kcnc4	6.26481	9.03916	4.13492	9.82125		2.94142	3.05279	1.76902	4.226		7.31503	2.99731	-2.4473
Tdrd9	0.674062	2.2332	0.914453	1.33214		0.538571	0.492385	0.723689	0.355873		1.28846	0.527629	-2.42677
Bid	0.991291	2.72687	1.43295	3.60387		0.922091	0.645556	1.06667	0.978665		2.18874	0.903246	-2.42194
Serpinb6b	1.38777	2.72947	0.99397	2.48143		0.911427	0.246193	1.20615	0.756231		1.89816	0.78	-2.41176
Vcan	15.8603	39.3115	12.524	47.1994		6.79428	8.91217	14.3934	17.7937		28.7238	11.9734	-2.39921
Adamts7	2.8152	8.22386	4.21443	11.8064		2.56857	1.82183	3.2968	3.60322		6.76497	2.8226	-2.39667
Fndc1	93.7739	247.283	84.9646	362.472		63.8828	59.0862	103.528	103.648		197.123	82.5362	-2.38836
Srpx2	9.08001	33.1081	10.4963	35.811		7.45713	8.27207	10.2523	11.299		22.1239	9.32011	-2.37435
Igf1	35.6856	98.1192	34.9878	140.736		26.5971	25.801	38.1947	39.9913		77.3822	32.646	-2.37048
Atp1b2	42.4659	52.7461	31.6083	106.649		27.9228	20.7294	22.6756	27.4467		58.3674	24.6936	-2.36471
Gatm	8.48525	9.28729	3.10119	25.8853		6.25571	3.4467	6.71422	3.42528		11.6897	4.96048	-2.35713
Eda2r	24.742	54.7667	16.4999	84.8911		17.4414	15.0178	27.5806	16.726		45.2249	19.1914	-2.35692
Usp18	1.38777	4.18283	1.94818	7.73162		1.40857	1.77259	1.84943	1.46798		3.8126	1.62464	-2.35627
Tubb6	40.4041	87.9457	27.9504	147.266		28.5442	31.4634	32.9278	36.388		75.8917	32.3309	-2.34778
Ddah1	8.6042	28.2164	7.11683	31.8929		8.65856	6.84416	8.04098	8.80786		18.9576	8.08789	-2.34506
Orai2	3.72717	7.83394	3.14095	9.97797		2.9	1.72335	2.97516	2.93595		6.17	2.63362	-2.34198
Pi15	4.36158	6.45148	4.69154	11.4407		2.15428	2.9124	3.41742	3.06941		6.73633	2.88838	-2.33437
Tnfrsf23	11.2196	21.5844	8.18155	32.2549		6.90809	7.23327	8.92696	8.36672		18.3101	7.85876	-2.33107
Emilin1	17.3274	52.9943	20.277	65.6404		14.9557	15.7563	17.8912	18.4609		39.0598	16.766	-2.33006
Chst2	2.14114	4.36006	2.34577	6.5562		1.20143	1.82183	1.56799	2.04627		3.85079	1.65938	-2.32989
Itga4	2.60218	4.36458	1.99002	12.1659		1.33401	2.26497	2.74173	2.78843		5.28066	2.28228	-2.32177
Nhs	0.793014	0.886192	0.755418	1.56722		0.497142	0.246193	0.402049	0.578294		1.00046	0.43092	-2.31761
Fbln7	16.0585	37.8936	17.0168	40.6694		8.90713	10.1431	13.8707	15.6139		27.9096	12.1337	-2.30038
Kcnq1ot1	1.54638	2.41044	1.70963	2.37695		1.07714	0.541624	0.884508	0.978652		2.01085	0.870481	-2.29908
Fam109b	1.38777	2.44589	0.874694	3.60461		0.745713	0.837055	0.804098	1.24556		2.07824	0.908106	-2.29903
Parm1	3.72717	7.44401	3.97588	9.53392		2.81714	2.01878	2.49271	3.46976		6.17025	2.6996	-2.29102
Anxa8	5.35284	10.2444	4.01564	8.22791		3.06571	2.06802	3.21639	3.82564		6.96019	3.04394	-2.28458
Lhfpl2	13.6398	32.541	10.5758	43.0986		8.2857	9.30608	13.3078	12.9004		24.9638	10.95	-2.28026
Rtp4	2.7359	6.38058	3.53853	11.7019		2.27857	3.15127	2.49271	2.84699		6.08923	2.69238	-2.2678
Sulf2	35.0512	84.1528	34.3119	119.985		23.2	26.4785	34.7202	36.4177		68.3753	30.2041	-2.26401
Ccbe1	3.48926	7.05409	3.53853	11.8064		1.90571	2.26497	3.33701	3.95909		6.47207	2.8667	-2.26064
Lyve1	4.36158	13.541	3.45902	13.6087		3.06571	2.5604	5.06582	4.80429		8.74258	3.87406	-2.25666
Adamts3	0.951617	2.12686	1.19276	2.71652		0.579999	0.541624	1.04533	0.934167		1.74694	0.77528	-2.25371
Ogn	59.7139	128.143	55.1455	194.335		47.5185	46.4319	52.6282	48.2653		109.335	48.711	-2.24486
Osr2	2.22044	5.10447	2.34577	5.51139		1.16	1.82183	1.92984	1.86833		3.79552	1.695	-2.24473
Lsp1	45.1621	99.5016	42.5419	147.005		32.5214	35.501	41.0894	40.3471		83.5527	37.3647	-2.23683
Primpol	1.21254	2.72734	1.70516	2.96501		0.977381	1.08325	1.12574	0.71394		2.15251	0.975077	-2.21583
Vash2	6.66132	12.903	4.77106	23.6389		6.75285	4.28375	6.35238	4.27048		11.9936	5.41486	-2.2158
Traf4	3.56856	9.00371	5.64575	10.8138		3.43857	2.46193	3.65865	3.55873		7.25796	3.27947	-2.21462
Fat1	15.7017	32.4701	12.6035	44.4046		10.15	7.2873	12.9862	17.0819		26.295	11.8763	-2.2143
A930004D18Rik	0.713712	1.24067	0.874694	1.56722		0.497142	0.34467	0.522664	0.622778		1.09907	0.496814	-2.21199
Igsf3	4.59948	12.513	4.96985	15.8812		4.18428	3.15127	5.46787	4.44842		9.49088	4.31296	-2.20216
Mndal	7.44563	13.239	8.58062	19.1661		5.10783	4.87927	5.61937	6.41393		12.1078	5.5051	-2.20107
Msc	2.96391	7.70764	4.78182	7.91744		2.03	2.66363	3.19741	2.88333		5.8427	2.69359	-2.1708
Ankrd35	1.82393	5.03357	1.55059	5.64199		1.61571	1.37868	1.76902	1.73488		3.51252	1.62457	-2.16598
Igfbp4	120.261	296.626	119.634	409.985		96.3627	97.4923	118.966	124.6		236.626	109.355	-2.16395
Trp63	8.5249	14.7817	5.32768	25.2061		6.66999	4.97309	8.9657	4.31496		13.4601	6.23094	-2.16152
Plekha7	3.72717	4.71454	2.30601	7.99282		1.82285	2.60964	2.05045	2.22421		4.68514	2.17679	-2.1598
Gpr64	2.69625	3.82835	1.74939	4.30986		1.65714	0.984771	1.88963	1.29004		3.14596	1.4554	-2.15722
Rgs10	3.84612	7.23133	4.13492	10.0041		2.77571	2.5604	3.41742	2.98044		6.30411	2.93349	-2.15104
Elovl6	1.90323	2.3041	2.10722	3.73521		1.16	0.738578	1.44738	1.33452		2.51244	1.17012	-2.14497
Rcor2	1.22917	1.84328	1.94818	2.45531		0.787142	0.935532	0.924713	0.845199		1.86899	0.873147	-2.14384
Tnfrsf22	3.64941	8.22712	3.70634	13.0639		3.24189	3.00835	2.65206	4.4892		7.16168	3.34787	-2.14379
Ckap4	20.3805	49.7685	17.7722	64.4128		14.21	15.9533	20.1025	20.9965		38.0835	17.8156	-2.13824
Fap	9.95232	23.1828	9.74091	31.3444		7.74713	8.27207	9.40795	9.34167		18.5551	8.69221	-2.13602
Matn2	14.2346	30.3432	12.0469	43.1247		10.6471	9.55227	13.8305	12.9449		24.9374	11.7437	-2.12399
Cd44	16.455	39.4887	17.0168	52.1362		12.76	12.7035	15.8407	17.6602		31.2742	14.7411	-2.1222
Pdk3	2.8945	5.67163	3.14095	6.4256		2.23714	2.01878	1.76902	2.58008		4.53317	2.15125	-2.11221
Mrc2	41.0781	95.3897	37.7311	123.967		30.3671	31.3649	38.9988	41.1923		74.5415	35.4808	-2.10113
Galnt16	9.35756	20.7723	7.99152	31.9974		7.49856	6.40101	10.5739	8.9858		17.5297	8.36482	-2.09677
Mybpc2	460.226	186.916	180.863	339.773		194.507	165.097	66.0969	131.54		291.944	139.31	-2.09569
Tas1r1	1.38777	1.06343	0.636141	1.88066		0.869999	0.492385	0.482459	0.53381		1.242	0.594663	-2.09504
Cdr2l	5.15459	10.2089	4.89033	14.4707		3.56285	3.84061	4.1009	5.11568		8.68113	4.15501	-2.09303
Entpd7	1.50775	2.52149	1.27228	2.9034		1.07791	0.837779	1.16735	0.845199		2.05123	0.982061	-2.08879
Slc25a24	8.40595	15.6679	6.40117	24.7621		5.50999	5.76091	6.99566	8.27405		13.8093	6.63515	-2.08342
Zfp760	3.0531	3.33208	1.78915	3.76133		1.49143	1.47716	1.28656	1.51246		2.98392	1.4419	-2.07587
Tmsb10	19.746	43.5297	18.7662	73.6956		16.8125	18.4644	19.1777	20.6755		38.9344	18.7826	-2.07376
Sertad4	9.87302	18.3264	7.51442	23.221		6.8357	6.10558	7.55853	8.00715		14.7337	7.12674	-2.0683
Abi3bp	43.4175	96.0632	32.1251	119.161		36.5814	26.835	41.21	36.2101		72.6917	35.2091	-2.0647
Ifi203	8.69052	17.6574	11.1047	25.0367		7.18623	7.30358	8.72447	7.10259		15.6224	7.57922	-2.06234
Fbxl22	3.64755	6.38871	2.71908	9.86198		2.62176	1.53007	3.52758	3.33391		5.65433	2.75333	-2.05517
Loxl1	69.8645	170.787	69.9358	212.123		51.8271	58.1015	67.9865	77.9807		130.678	63.9739	-2.04287
Myod1	13.7588	19.8507	21.0722	26.7733		7.66427	12.3096	9.20693	10.8986		20.3638	10.0199	-2.03769
Spred3	1.70498	2.94216	1.51084	3.63073		1.07714	1.2802	1.40717	1.06762		2.44717	1.20803	-2.03512
Dse	6.93887	16.3414	6.759	19.3552		4.76428	4.97309	6.5534	8.00715		12.3486	6.07448	-2.03473
S100a4	12.9658	28.0391	9.54212	30.822		9.03142	9.79847	11.4986	9.87548		20.3423	10.051	-2.02481
Cdkn1c	20.9356	41.7574	23.1396	69.6368		16.5714	16.9381	21.3086	22.42		38.8673	19.3095	-2.01382
Lgals3bp	13.5209	28.4999	15.665	51.8227		10.5643	13.1959	15.3583	15.3026		27.3771	13.6053	-2.01356
Atp1b4	45.7569	103.72	38.248	114.381		34.3857	35.1563	41.21	39.9023		75.5264	37.6636	-2.00551
Zfp354c	3.64786	8.18841	4.7313	10.9183		3.52142	2.5604	3.37721	4.27048		6.87147	3.43238	-2.00497
Mafa	5.5511	4.46641	5.04937	8.90703		4.18428	2.46193	2.77414	2.58008		5.99348	3.00011	-2.00067
Adam19	21.57	42.6436	19.3228	59.8506		13.9614	18.7106	17.851	21.3079		35.8467	17.9577	-1.9971
Gk5	1.70498	2.12686	2.10722	2.11575		1.07714	0.738578	1.04533	1.15659		2.0137	1.00441	-1.99605
Bbc3	3.25136	6.41603	4.01564	7.78386		2.44428	2.85583	2.33189	3.20286		5.36672	2.70872	-1.98691
Hps1	2.14114	3.0485	1.94818	4.66589		1.34973	1.13249	1.24635	2.26869		2.95093	1.49931	-1.97518
Pcdh18	4.95634	10.6698	5.72527	12.9034		2.98285	5.41624	4.18131	4.80429		8.5637	4.34617	-1.97475
Gdf11	2.6566	6.77051	3.26022	8.01894		2.27857	2.51116	2.61332	3.15838		5.17657	2.64036	-1.96987
Sulf1	26.1298	55.6529	25.724	65.562		20.01	18.8091	24.0023	25.0891		43.2672	21.9776	-1.96927
Adcy7	23.4732	44.4514	19.4023	48.0092		14.9143	14.5254	18.2128	21.4414		33.834	17.2735	-1.95911
2610203C20Rik	5.9476	9.00371	5.72527	13.3214		4.26714	3.74213	5.02562	4.35945		8.49949	4.34858	-1.95874
Has2	2.33939	4.11193	3.10119	4.28374		1.20143	1.87106	1.40717	2.62457		3.45906	1.77606	-1.9541
Sytl2	3.88577	7.08954	4.25419	13.1385		3.43857	3.39746	4.18131	3.55873		7.09201	3.64402	-1.95306
Vgll3	4.12367	6.1679	2.58432	8.88091		2.15428	2.21573	3.77926	3.06941		5.4392	2.80467	-1.94361
Scd2	47.0536	73.0222	45.496	99.9205		38.3511	19.8075	41.9562	37.3667		66.3731	34.3704	-1.93107
Il1rl2	2.53764	3.15484	2.86263	5.30243		2.19571	1.37868	2.05045	1.55695		3.46439	1.79545	-1.93009
BC023105	1.90323	0.708954	0.954212	1.33214		0.745713	0.541624	0.482459	0.756231		1.22463	0.631507	-1.92823
Pthlh	2.37904	8.64923	3.45902	7.75774		2.19571	2.8066	2.89475	3.69219		5.56126	2.89731	-1.92466
Fam114a1	13.283	28.11	12.7626	35.6281		10.2328	10.1924	13.147	13.1228		22.4459	11.6738	-1.92381
Rbp1	6.97852	11.2015	5.32768	15.202		5.50999	5.51471	3.94008	5.29362		9.67743	5.0646	-1.91492
Klhl13	14.7104	25.9123	11.9276	39.6768		13.9614	10.537	13.0666	10.6317		23.0568	12.0492	-1.91454
Myo5a	9.04036	13.9309	7.87225	24.6576		5.71713	6.84416	7.59873	8.94132		13.8753	7.27533	-1.91093
Arnt2	2.26009	2.62313	1.39156	4.46658		1.49143	0.787816	1.97004	1.37901		2.68534	1.40707	-1.90883
Itga11	14.7501	33.7462	14.7108	37.0648		11.3928	11.0294	15.5593	14.6798		25.0679	13.1653	-1.90467
Mfap5	56.978	116.729	57.2527	137.471		41.0971	43.4776	52.8293	56.0945		92.1078	48.3746	-1.90427
Frzb	3.25136	9.07461	3.45902	6.97413		3.43857	1.82183	3.45762	3.24734		5.68978	2.99134	-1.90072
Rab31	22.5612	41.7928	17.0963	54.8527		16.53	17.2335	18.2932	19.8399		34.0758	17.9742	-1.89675
Col24a1	1.82393	3.01305	1.39156	3.23892		1.36714	1.18172	1.08553	1.37901		2.36687	1.25335	-1.89607
Rbms3	7.73188	17.2985	7.95176	18.1275		6.29713	5.17005	8.52344	6.98401		12.7774	6.74366	-1.89527
Cdkn1a	35.2495	71.7461	44.0528	105.866		44.5771	30.8726	34.335	25.9343		64.2285	33.9297	-1.8933
Tfpi	3.29101	5.42349	3.77709	8.35851		2.77571	2.75736	2.53291	3.02492		5.21252	2.77273	-1.88557
Bex1	9.67477	14.9944	7.70977	22.9337		8.53427	7.63197	7.3575	5.86896		13.8281	7.34818	-1.88554
Sorbs2	12.49	21.0205	9.58188	24.4486		8.65856	6.69644	9.93062	11.0321		16.8852	9.07942	-1.86029
Mtcp1	2.06376	1.46709	1.5504	1.75237		0.961025	0.80991	1.11412	0.772312		1.70841	0.914341	-1.85548
Igtp	6.50025	11.2378	6.9779	19.5654		7.18606	4.03749	6.19156	6.56067		11.0703	5.99395	-1.84931
Mrc1	14.8294	24.6007	16.4602	38.3969		12.1386	9.69999	15.5593	13.6566		23.5718	12.7636	-1.84749
Boc	11.3401	19.8153	13.0409	25.4934		8.94856	8.37055	9.16672	11.3435		17.4224	9.45732	-1.84359
Mir99ahg	1.54638	2.26865	1.51084	1.98515		0.787142	1.13249	1.12574	0.934167		1.82775	0.994883	-1.84239
Npas2	4.16332	7.55036	6.48069	9.45556		3.02428	3.98832	4.38234	3.6477		6.91248	3.76066	-1.84092
Sfn	1.78428	3.01305	1.3518	3.89193		1.40857	1.42792	1.32676	1.33452		2.51027	1.37444	-1.83972
Serf1	2.8152	5.2817	1.86866	7.31369		2.11285	2.26497	2.53291	2.5356		4.31982	2.36158	-1.83819
Gbp5	3.17206	3.15484	3.14095	6.26888		2.23714	1.77259	2.13086	2.44663		3.93418	2.1468	-1.8379
Gpc3	16.2964	32.3992	15.1481	42.7329		13.05	13.1959	15.5995	16.2367		26.6441	14.5205	-1.83607
Olfr558	4.71843	7.51491	4.65178	6.00768		2.94142	2.70812	3.17619	3.6477		5.7232	3.11836	-1.83479
Arhgap22	2.61695	3.72201	2.45109	5.69423		2.27857	1.92961	2.21127	1.49984		3.62107	1.97982	-1.8343
Dlg4	4.24262	7.47946	3.65781	8.64583		2.81714	3.34822	3.2566	3.78115		6.00643	3.30078	-1.8266
Lepre1	15.0673	29.0671	13.359	38.0573		11.89	10.5863	14.514	15.4805		23.8877	13.1177	-1.8226
Arhgap32	4.40123	8.01118	4.29395	10.1869		3.47999	2.1665	3.94008	5.24913		6.72332	3.70893	-1.81471
Sh3tc1	6.26481	10.2444	7.39514	8.72419		4.18428	4.62842	4.50295	4.71532		8.15713	4.50774	-1.81094
Armcx6	2.22044	3.7929	1.70963	4.72778		1.98857	1.52639	1.76902	1.64591		3.11269	1.73247	-1.8037
Selp	3.1324	5.24626	3.81315	6.24276		1.86428	2.31421	2.69373	3.3808		4.60864	2.56326	-1.80313
Plat	13.0054	28.2872	12.365	31.7362		9.23856	12.0634	12.2223	13.968		21.3485	11.8731	-1.79962
Dupd1	17.4463	36.3693	15.7843	28.3928		14.1686	10.7832	11.4986	18.1051		24.4982	13.6389	-1.79697
Tnfaip3	6.85957	10.1026	8.07104	10.5787		3.89428	5.07157	5.82971	5.07119		8.90298	4.96669	-1.79477
Klhdc8b	4.12367	5.45894	3.18071	6.24276		2.98285	2.46193	2.81434	2.44663		4.75152	2.67644	-1.77868
Bicc1	17.0101	31.227	18.0505	42.4866		14.9143	13.6391	16.4438	16.2812		27.1936	15.3196	-1.77602
Rap2b	6.34411	10.6698	7.59393	13.1908		5.05428	5.41624	5.99053	4.88808		9.44964	5.33728	-1.77267
Irf8	3.1324	5.77797	4.53251	7.54878		2.03	2.75736	3.17619	3.91461		5.24791	2.96954	-1.77252
Klf10	29.6191	28.2872	21.8276	34.7662		12.9671	16.5934	16.5242	18.6389		28.625	16.1809	-1.77062
Mustn1	100.515	50.832	30.0577	87.3986		43.8728	38.6522	37.1091	32.8293		67.2007	38.1159	-1.76325
Vav3	3.96507	4.99812	3.81685	6.71293		2.15428	2.75736	2.81434	3.3808		4.87324	2.7767	-1.75987
Birc3	5.98725	10.2089	6.63972	12.5378		4.72285	5.17005	5.99053	4.27048		8.84342	5.03848	-1.75834
9430073C21Rik	11.6272	13.7655	11.5714	12.281		9.25467	8.5663	5.28515	4.93166		12.3113	7.00944	-1.75736
Nabp1	11.9349	17.1921	10.2975	27.557		7.62285	10.0447	8.88529	11.7883		16.7454	9.58527	-1.75085
Morc4	8.24734	15.6324	7.4349	18.4671		8.2857	5.367	7.75955	7.07298		12.4454	7.12131	-1.74884
Rcn1	13.7984	27.0466	13.2794	38.2924		11.9728	13.2944	13.7099	13.9235		23.1042	13.2252	-1.74884
Sh3bp1	4.48053	5.56529	3.89636	9.19436		4.01857	2.65888	3.13598	3.46976		5.78413	3.3208	-1.74738
Zfp948	3.33066	4.71454	3.77709	5.45915		2.56857	1.9203	2.69373	2.71353		4.32036	2.47403	-1.7473
Ttyh2	8.8421	14.6399	8.30959	21.497		8.5757	6.25329	8.00078	7.82921		13.3222	7.66475	-1.74168
Zc2hc1a	23.5922	45.5857	18.8059	41.5052		17.6071	17.4304	22.3539	16.993		32.3723	18.5961	-1.74134
4933439C10Rik	1.85951	2.87904	2.19401	2.79655		1.21616	1.84053	1.26866	1.30245		2.43228	1.40695	-1.74097
Gpx7	6.06656	9.2164	6.12286	11.2579		4.76428	4.48071	5.06582	4.62635		8.16592	4.73429	-1.72915
Efemp2	9.47652	19.4608	9.70115	25.7024		8.45142	9.35532	9.7698	9.78652		16.0852	9.34076	-1.72446
Fkbp14	7.49398	13.5765	8.1108	17.4223		6.95999	5.95786	7.39771	6.76159		11.6509	6.76929	-1.72422
Pycr1	2.8945	7.69215	3.61805	8.12342		2.98285	2.85583	3.81947	3.42528		5.58203	3.27086	-1.71135
G0s2	49.4048	68.8039	58.4455	27.5308		25.8928	24.5208	28.5455	40.3471		51.0463	29.8266	-1.7106
Rsad2	10.4678	11.875	10.8939	15.1237		6.5457	6.59796	6.79463	8.36302		12.0901	7.07533	-1.70978
Stk17b	12.9261	14.8526	8.82646	20.8179		8.61713	7.33654	8.76467	8.94132		14.3558	8.41492	-1.70791
Junb	29.3812	34.3488	23.2987	35.5498		11.6414	22.3543	16.1624	21.9752		30.6446	18.0333	-1.70046
Malat1	168.238	176.707	111.086	171.48		84.5556	88.5308	90.3807	106.228		156.878	92.4238	-1.69751
Htra1	30.6103	63.6286	33.5167	80.1372		27.0942	30.0847	32.767	32.7848		51.9732	30.6827	-1.6948
Camk2d	49.8409	87.9457	42.6612	112.5		44.4942	39.4893	47.8439	41.1034		73.237	43.2327	-1.69475
Mob3c	3.33066	5.74252	4.85058	5.56363		2.85857	2.90507	2.89475	2.89147		4.87185	2.88747	-1.68958
Sdc2	23.4732	43.6715	22.3047	52.5541		18.56	21.7634	21.0674	23.0873		35.5009	21.1195	-1.68206
Man1a	26.8435	39.3469	25.883	46.7815		17.3585	18.6614	22.9972	23.5766		34.7137	20.6484	-1.68174
Igsf1	12.8072	18.0783	8.74694	10.1086		7.37427	6.6472	8.80488	6.76159		12.4353	7.39699	-1.67888
Angptl2	77.874	117.899	69.737	174.902		67.7356	58.4954	66.4587	71.8864		110.103	66.144	-1.66494
Col5a3	96.3115	160.826	95.62	197.679		72.1685	82.77	83.9077	91.8598		137.609	82.6765	-1.66469
Atp10a	3.60821	5.03357	2.74336	5.74647		2.61	1.9203	2.4525	3.33631		4.2829	2.57978	-1.66426
Rin2	25.2178	35.0578	22.583	36.9864		17.6071	16.5934	19.3788	18.5499		29.9613	18.0323	-1.66196
Numbl	8.28699	16.3059	9.9397	20.9485		7.87142	8.71522	8.64406	8.22957		13.8703	8.36507	-1.66113
Daam2	9.04036	12.0522	9.54212	16.3252		6.71142	6.54872	7.88017	7.2954		11.74	7.10893	-1.65348
Tnfsf10	7.49398	8.25931	7.2361	8.28015		4.01857	3.88984	5.38746	5.64949		7.81739	4.73634	-1.64927
Chst12	7.49398	13.7183	6.48069	15.0192		6.5457	6.79492	5.7493	6.93953		10.678	6.50736	-1.64555
Nes	73.1555	101.239	50.0564	162.181		55.6799	56.2304	63.2021	59.9647		96.6579	58.7693	-1.64518
Dab2	20.4598	31.7966	20.3963	46.5987		14.9971	15.9533	22.8766	19.1282		29.8128	18.2388	-1.63558
Ext1	18.1204	35.6604	15.983	37.326		14.9557	16.5934	16.8459	17.3043		26.7724	16.4248	-1.63149
Mdm4	31.0068	36.7238	25.2071	54.8786		22.4543	20.7787	24.6456	23.0428		36.9541	22.7303	-1.62723
Kdelc2	10.1902	15.3843	10.1783	19.538		8.07856	7.97664	9.20693	8.85235		13.8227	8.52862	-1.62347
Chpf2	17.1032	29.0865	16.8601	38.8883		14.402	15.7239	15.2461	17.5864		25.4845	15.7396	-1.62124
Tspan9	43.9726	69.7256	45.8419	77.2378		37.5757	34.6147	33.2897	40.792		59.1945	36.568	-1.61972
Ccdc102a	5.31319	9.25184	5.80479	11.3623		5.09571	5.07157	4.70398	4.80429		7.93304	4.91889	-1.61794
Scai	5.6304	6.1679	4.57226	7.75774		2.94142	3.39746	4.0607	4.58187		6.03207	3.74536	-1.61429
AI480526	4.36378	3.85407	4.78753	4.83258		3.04292	3.02054	2.85455	2.22421		4.45949	2.78555	-1.60078
Sesn2	2.69625	3.89924	3.33974	5.04122		1.78143	2.21573	3.09578	2.35766		3.74411	2.36265	-1.59029
Gprc5c	18.5565	31.7257	27.4733	50.5951		19.4714	19.6954	21.5498	20.1068		32.0877	20.2059	-1.59012
Fam65b	4.67878	4.89178	4.29395	6.5815		2.85857	3.59441	3.77926	2.66905		5.1115	3.22532	-1.58925
Fndc3b	33.7031	47.5353	31.2902	60.9387		25.52	24.3731	28.2641	31.1834		43.3668	27.3351	-1.58717
Atp13a3	52.4579	69.1939	37.8106	102.757		39.7714	35.3533	46.3965	43.9504		65.5549	41.3679	-1.58536
Zfp503	8.48525	12.4421	8.1108	13.7654		6.42142	7.33654	6.59361	6.93953		10.7009	6.82277	-1.5733
C130074G19Rik	28.2709	43.0335	32.9601	39.3633		21.2528	21.9111	23.0776	25.6674		35.907	22.9772	-1.56323
Aebp1	84.7335	124.067	90.8091	167.275		56.1771	78.5847	77.2337	87.1		116.721	74.7738	-1.5614
Tanc2	11.7763	16.5541	9.89995	20.6873		8.40999	7.09035	11.8605	10.4093		14.7294	9.44252	-1.56103
Sort1	21.1599	25.3451	15.7445	45.0292		17.4	13.4914	19.8201	18.2385		26.8197	17.2375	-1.55737
Ift122	10.666	14.4272	9.54212	19.4858		9.94284	7.73045	9.89041	7.42886		13.5303	8.74814	-1.54867
Ppp1r3d	3.37031	4.14738	3.49878	4.91062		2.32	3.00355	2.61332	2.40214		3.98177	2.58475	-1.54832
Fmr1	10.3092	15.5615	10.3373	20.4		8.16142	10.1925	9.20702	9.11925		14.152	9.17006	-1.54746
Iffo1	16.9308	25.097	18.0107	30.7175		16.8614	12.9495	15.8406	13.1228		22.689	14.6936	-1.54505
Ctsz	32.7515	53.7032	33.9938	72.3795		29.9942	32.3497	30.0733	32.9628		48.207	31.345	-1.53907
Pear1	14.1498	22.4029	17.8416	23.3209		12.0971	11.8665	13.0233	14.057		19.4288	12.761	-1.52357
Ttc14	13.3513	12.7517	12.0661	16.2401		8.81037	9.25157	8.39825	9.39082		13.6023	8.96275	-1.5203
Mid1	8.41649	10.3507	9.42284	14.8099		7.00142	5.61319	8.12139	7.62371		10.75	7.08993	-1.51833
Tmem44	8.08874	9.81901	8.07104	10.8661		5.42713	5.85938	6.75443	6.27227		9.21121	6.0783	-1.51704
Mtap	6.18551	9.60632	6.48069	11.0489		7.00142	5.56395	4.46275	5.02671		8.33035	5.51371	-1.51664
Lgals1	112.529	208.432	115.976	241.587		107.756	114.775	116.072	108.986		169.631	111.897	-1.51629
Txndc5	36.8355	68.5558	39.1227	87.5554		36.2499	34.9101	41.4513	40.9699		58.0173	38.3953	-1.51186
Dusp6	23.4336	27.0466	20.5553	26.0681		14.9557	15.1162	16.0418	18.194		24.2759	16.0769	-1.51026
Creb3l2	22.5216	38.8861	22.5433	43.9866		19.3885	18.2183	23.2384	24.5108		31.9844	21.339	-1.50003

## Sheet: Table 5
	cpm_soleus_sedentary					cpm_soleus_exercise					sedentary	exercise
symbol	cpm_soleus_sedentary 1	cpm_soleus_sedentary 2	cpm_soleus_sedentary 3	cpm_soleus_sedentary 4		cpm_soleus_exercise 1	cpm_soleus_exercise 2	cpm_soleus_exercise 3	cpm_soleus_exercise 4		mean	mean	fold change
Tnn	0	0.0310551	0.0673854	0.0352477		0	7.26992	0	0		0.0334221	1.81748	47.7928
Dhrs9	0.295397	0.186331	0.0673854	0.176239		0.858019	0.599945	0.287035	5.16823		0.181338	1.72831	9.29426
Chrna9	0.131288	0.217386	1.51617	0.140991		0.132003	3.31734	1.82985	9.26717		0.501459	3.63659	7.19632
Tmem8c	0.557973	0.155275	0.505391	0.528716		6.23714	1.12931	1.93748	2.56629		0.436839	2.96756	6.75403
Kcnf1	1.08312	1.70803	0.673854	1.40991		4.3891	4.55252	3.1215	13.6513		1.21873	6.42859	5.25093
4930539E08Rik	0.262575	1.05587	0.202156	0.422973		1.45203	1.941	1.25578	4.99002		0.485894	2.40971	4.88985
Igf2	14.1134	25.5894	19.6092	12.6539		111.608	68.8525	18.5496	130.774		17.9915	82.4461	4.58098
Neu2	1.08312	0.993763	0.606469	1.09268		3.20107	4.16432	2.4398	7.05731		0.944009	4.21562	4.44599
Zfp385c	0.722082	0.807433	0.640162	0.77545		3.13507	3.67025	0.968742	5.16823		0.736282	3.23557	4.37152
Slc38a1	3.21655	10.1861	2.62803	8.31846		18.4804	16.8337	10.2256	57.9198		6.08728	25.8649	4.24573
Myh8	32.965	28.0167	129.46	42.9808		126.383	302.043	63.1462	434.233		58.3557	231.451	3.96609
Dsp	0.295397	0.745322	0.202156	0.45822		1.02302	2.75269	0.789345	1.88908		0.425274	1.61353	3.75281
Dhx30	0.0786938	0.939143	0.72596	0.502474		3.81006	1.8768	1.11115	1.65423		0.561568	2.11306	3.73759
Mtus2	0.590795	2.17386	0.842318	0.986936		5.24711	3.8467	0.717587	7.12859		1.14848	4.235	3.66951
Nxph4	0.68926	1.95647	1.07817	0.845945		3.96009	2.85856	1.57869	8.09095		1.14246	4.12207	3.58875
Sln	25.1416	42.5455	26.3477	57.8768		138.042	171.655	63.4706	157.863		37.9779	132.757	3.49544
Myh3	57.7222	109.19	53.402	94.1804		336.472	209.636	118.751	409.4		78.6236	268.565	3.41565
Slc6a17	2.1006	6.05574	3.80728	3.66576		5.94013	8.22277	5.74069	33.1123		3.90735	13.254	3.38755
Kcne1l	0.557973	0.776377	0.876011	1.09268		2.67306	4.02316	0.574069	3.59994		0.82576	2.71756	3.28375
Zdbf2	1.08312	2.7639	1.51617	2.22061		8.77819	5.43479	3.44442	7.02166		1.89595	6.16977	3.24771
3632451O06Rik	1.54263	2.32913	1.51617	0.916441		5.08211	4.51723	1.86573	8.58996		1.57609	5.01376	3.16838
Serpinb1a	7.68033	8.35382	5.86253	6.66182		16.1374	25.7623	6.38652	36.7835		7.13963	21.2674	2.97658
Mamdc2	4.56225	19.5647	3.03234	12.7597		27.4896	26.0094	12.5936	50.7199		9.97974	29.2031	2.92454
2310015K22Rik	0.229753	0.372661	0.74124	0.140991		0.330007	1.69396	0.681707	1.67522		0.371161	1.09522	2.91131
Rps6ka6	0.229753	0.310551	0.572776	0.352477		0.594013	1.65867	0.322914	1.67522		0.366389	1.0627	2.87817
Peg3	12.1113	17.2356	13.7129	17.8706		52.4381	41.5373	23.2498	56.2802		15.2326	43.3764	2.84732
Rrm2	2.82268	5.4657	4.75067	3.0313		6.36914	9.21091	4.55668	24.6649		4.01759	11.2004	2.78405
Ahnak2	63.5432	47.1727	24.1914	32.9214		109.133	93.909	37.1351	219.062		41.9572	114.81	2.73598
Zim1	0.459507	0.372661	0.673854	0.387725		1.68304	1.1646	0.861104	1.46136		0.473437	1.29253	2.72221
H19	774.335	1164.35	1212.23	1178.65		2621.74	2849.7	1929.95	4057.49		1082.39	2864.72	2.64666
Ngef	0.85337	0.496882	0.707547	0.528716		1.12202	1.87042	0.609949	3.13658		0.646629	1.68474	2.59247
Piezo1	22.0079	22.2576	24.4188	19.3409		52.762	46.7896	24.0224	103.948		22.0063	56.8806	2.58426
Peg10	0.722082	0.993763	1.14555	1.23367		2.83806	2.75269	2.04512	2.85144		1.02377	2.62183	2.5612
Map3k9	0.951836	0.558992	0.505391	0.563963		1.78204	1.44692	0.717587	2.63758		0.645045	1.64603	2.53979
Pak1	2.6914	3.44712	4.81806	2.43209		6.60014	9.21091	3.87497	14.3285		3.34717	8.50362	2.53682
Gvin1	2.51902	4.49792	4.88888	1.67298		15.4033	3.95023	8.03868	6.80778		3.3947	8.55	2.51565
Ucp2	31.9357	133.133	32.2102	111.911		162.001	198.264	93.9321	318.185		77.2977	193.095	2.49793
Grik3	0.295397	0.372661	0.336927	0.669707		0.396009	0.988144	1.29166	1.497		0.418673	1.0432	2.47844
Col7a1	2.00214	0.776377	2.42588	1.58615		4.02609	3.17618	4.05437	5.38209		1.69763	4.15968	2.45265
Lgals3	22.2533	22.7013	10.4447	11.3145		35.4428	40.4433	14.8182	72.5691		16.6784	40.8183	2.44645
Csnk2a1	0.318747	0.69664	1.06739	0.22868		2.51186	0.865543	1.70866	0.569742		0.577864	1.41395	2.43417
Ctxn3	10.3717	11.4904	16.4084	9.93986		19.6024	32.7146	10.8714	53.9635		12.0526	29.288	2.42927
Cdk6	0.525151	1.05587	0.640162	0.563963		1.45203	1.62338	0.861104	2.85144		0.696287	1.69699	2.41961
Frrs1	0.722082	1.2422	0.842318	1.05743		1.88104	1.72925	1.2199	4.52666		0.966009	2.33921	2.41151
Maged2	36.0713	53.1353	35.0404	47.0557		112.367	118.613	53.9266	126.925		42.8257	102.958	2.40389
Rin1	1.67392	2.67074	2.49326	3.06655		5.31312	5.15246	2.69095	9.58796		2.47612	5.68612	2.29502
Ptpn13	3.28219	5.27937	5.76145	4.72319		11.3852	11.5048	3.55205	15.7185		4.76155	10.5402	2.2126
C77080	4.62789	3.88189	4.21159	3.73626		7.98617	9.10504	4.55668	14.7562		4.11441	9.10102	2.21018
Vwa3a	1.77238	2.7639	1.28032	2.18536		6.03913	3.49379	3.26502	4.91873		2.00049	4.42917	2.20996
Cnr1	0.525151	0.776377	0.539083	0.77545		1.35303	1.19989	1.50693	1.67522		0.654015	1.43377	2.18285
Zfp697	5.28433	5.8073	2.83019	5.92162		5.94013	4.30548	6.70944	26.3402		4.96086	10.8238	2.1802
Arhgef37	0.984658	2.1428	1.58356	1.05743		2.50805	3.91728	1.82985	4.38409		1.44211	3.15982	2.17924
Prune2	38.1062	58.2904	57.345	31.018		93.062	119.883	43.6652	145.566		46.1899	100.544	2.17651
Ky	21.4655	48.8807	76.4488	37.0454		85.4389	141.481	51.1998	121.222		45.9601	99.8354	2.17209
Eps8l2	3.14728	3.89119	3.29959	3.80123		7.32525	8.56795	4.0968	10.4281		3.53482	7.60453	2.14968
Eda2r	22.4174	14.0369	21.1927	23.9684		45.211	45.9134	34.1571	49.6863		20.4039	43.742	2.14462
Sbk3	21.6953	26.3037	29.8854	30.595		59.4013	68.8525	22.1734	81.4442		27.1199	57.9678	2.1374
Mboat2	0.722082	0.745322	0.505391	0.810697		1.15503	1.51751	0.789345	2.45936		0.695873	1.48031	2.11839
E2f2	0.557973	0.372661	0.539083	0.563963		1.18803	1.5528	0.430552	1.14057		0.50842	1.07799	2.11624
Bex1	2.06778	1.08693	1.21294	1.76239		4.81556	3.2657	1.93748	2.81579		1.53251	3.20863	2.09855
Myh4	36.7513	27.4224	50.9454	36.7533		60.976	63.8568	45.6269	146.851		37.9681	79.3278	2.08927
Kcnk5	1.3457	1.11798	1.04447	1.23367		1.48503	1.90571	0.896984	5.59595		1.18546	2.47092	2.07884
Vash2	3.38066	3.78872	3.50404	4.33547		8.74519	8.78742	4.95135	8.44738		3.75222	7.73284	2.06193
Baiap2l1	1.41134	1.92542	1.14555	1.37466		2.87106	2.89385	1.32754	4.91873		1.46424	3.00279	2.04427
Myom2	369.181	433.529	573.989	445.249		442.573	875.46	709.514	1681.64		455.487	927.296	2.03581
Malat1	67.1865	73.0726	116.914	77.0163		184.705	127.188	157.51	208.404		83.5473	169.452	2.02827
Ptgfr	1.73956	4.81354	2.12264	2.71407		2.97006	8.82271	2.94211	8.26917		2.84745	5.75101	2.01503
Mast4	38.5658	35.431	25.0674	33.414		54.8802	62.8883	43.127	103.543		33.1195	66.1096	1.99573
Enox1	1.44416	1.95647	1.51617	2.2911		2.70606	4.41136	2.22452	4.8118		1.80198	3.53843	1.96142
Wnt2b	0.557973	0.465826	1.04447	0.317229		1.38603	0.81169	1.25578	1.17622		0.596376	1.15743	1.93462
Klf5	5.18586	2.01858	2.12264	2.11486		4.98311	4.48194	2.22452	10.4077		2.86049	5.52433	1.92905
Hipk4	1.08312	1.08693	1.21294	1.05743		1.68304	2.3292	1.50693	3.02965		1.11011	2.1372	1.91896
Fam129a	46.1148	84.0972	56.2331	80.9993		89.3659	101.214	75.4543	247.041		66.8611	128.269	1.91833
Serpinb6a	279.767	256.266	309.251	206.263		383.171	499.156	308.033	810.928		262.887	500.322	1.90314
Dclk1	3.08526	2.51546	3.60512	2.50259		9.3722	4.97601	4.37728	3.42172		2.92711	5.5368	1.89176
Phlda1	8.63216	8.60226	7.4124	8.07173		9.0752	10.0226	9.9027	32.9233		8.17964	15.4809	1.89152
B930095G15Rik	0.722082	1.2422	1.31402	0.704954		2.01304	1.65867	0.968742	2.85144		0.995814	1.87297	1.87355
Arhgap28	1.08312	1.33537	1.51617	0.45822		2.57406	2.92914	1.18402	1.56829		1.09822	2.06388	1.87191
1110046J04Rik	1.99156	1.22535	2.68106	1.18519		2.55109	3.66804	2.40732	4.40501		1.77079	3.25787	1.83723
Myoz3	9.25578	6.64579	16.341	6.23885		12.2103	19.6217	10.5844	28.051		9.62035	17.6169	1.83074
Ier3	3.1509	6.92529	4.64959	4.12398		5.11511	7.76399	5.02311	16.574		4.71244	8.61905	1.82634
Gatm	2.6914	6.11785	2.56065	2.46734		6.50114	3.21147	3.76733	11.8335		3.45931	6.32835	1.82516
Tnfrsf23	5.69297	11.0379	6.62219	8.59649		13.6275	13.1894	9.78855	21.6788		7.98739	14.5711	1.82308
Pfkfb3	24.6164	33.26	24.7978	39.0192		50.6891	36.6319	56.0077	78.2363		30.4234	55.3912	1.82058
Kbtbd11	2.32206	2.18932	2.0302	2.6326		4.22732	3.33262	2.55323	6.53471		2.29354	4.16197	1.81404
Soat1	6.36745	7.98116	6.67116	5.07567		10.0652	11.3284	7.17587	18.7482		6.52386	11.8294	1.81121
Slc22a17	2.26471	2.36019	1.92048	2.15011		3.43207	4.58781	1.90161	5.84545		2.17387	3.94173	1.81043
Tmem30b	2.85551	4.5651	3.20081	3.63051		7.22716	5.96415	3.87497	8.6256		3.56298	6.42297	1.80111
Mvd	15.1637	20.4032	11.2871	21.2191		31.6807	23.9978	26.9813	38.7083		17.0183	30.342	1.78268
Capn6	2.75704	1.89436	2.12264	1.33941		4.4881	3.56438	3.15738	3.17222		2.02836	3.59552	1.76985
Sbk2	86.6499	152.915	105.526	129.747		161.671	220.991	124.717	332.585		118.709	209.991	1.76886
Sh3rf1	6.85978	6.77001	6.30054	5.60439		10.2302	8.25806	7.21175	18.7838		6.38368	11.121	1.74083
Fgd3	4.75918	15.8692	7.04178	8.35371		13.1673	19.8335	12.199	17.5363		9.00595	15.684	1.73984
Myl4	16.1156	12.0804	10.6132	15.932		35.0138	21.598	19.8772	18.6769		13.6853	23.7915	1.73903
Fst	13.5883	35.5581	12.8369	23.7217		34.1557	38.1494	22.0299	53.9991		21.4263	37.0835	1.73018
Per1	16.6407	27.2353	31.0647	27.5637		41.3829	46.2663	36.6687	52.8942		25.6261	44.303	1.72876
Hotair	1.11595	0.838488	1.44879	1.69189		2.21105	2.01158	1.61457	2.92272		1.27378	2.18998	1.72435
Lrrc74b	0.623616	1.05587	0.774932	0.845945		1.38603	1.05873	1.25578	1.96036		0.825092	1.41522	1.70693
AI838599	1.83803	2.29808	1.41509	2.60833		3.56408	2.47036	2.76271	5.13259		2.03988	3.48243	1.70602
Gcnt1	4.56225	2.70179	2.39218	3.38378		7.98617	5.61125	2.76271	5.84545		3.26	5.55139	1.70371
Galnt5	14.8027	20.2134	25.8969	18.5403		36.6569	39.4552	18.0832	39.8671		19.8633	33.5156	1.68726
Zfp568	25.6996	39.0984	20.4852	33.1329		42.7359	39.914	40.1849	76.9175		29.604	49.9381	1.68646
Meg3	3.7417	2.95023	6.30054	4.79369		10.0322	7.08454	7.13999	5.66723		4.44654	7.48099	1.68553
Trim47	19.2665	28.726	14.0162	23.6865		28.5456	30.2842	18.2985	67.3296		21.4238	36.1145	1.6853
Slc25a24	4.792	6.3663	5.66038	4.15923		9.43821	9.84615	5.16663	10.8355		5.24448	8.82161	1.68037
Galm	1.44416	1.92542	1.34771	1.26892		2.07905	2.6821	1.18402	4.13458		1.49655	2.51994	1.67765
Mamstr	2.85551	2.7639	5.5256	3.06655		6.56714	7.79928	2.90623	6.55831		3.55289	5.95774	1.67741
Calml4	2.59293	1.45959	3.03234	1.30417		2.73906	4.69368	1.97336	4.66923		2.09726	3.51883	1.67573
Trp63	8.04137	5.71414	6.26684	7.57826		10.6922	12.5988	8.5034	14.2928		6.90015	11.5218	1.67036
Npnt	99.9427	162.977	91.779	124.001		218.993	183.16	140.934	256.416		119.675	199.875	1.67006
Nfkb2	12.1113	16.7076	13.9151	16.7427		23.7605	25.3741	19.5901	30.6173		14.8692	24.8355	1.67004
Adam19	8.8291	10.9314	10.6806	10.1513		19.1074	21.5627	11.7325	14.7918		10.1481	16.7986	1.65543
Fbln7	7.81162	5.62097	6.13207	6.1331		9.83421	16.2691	7.03235	9.40974		6.42444	10.6363	1.65527
Tlr2	1.60827	1.33537	1.54986	1.44516		2.64006	2.54094	1.39929	3.24351		1.48467	2.45595	1.65389
Agbl1	9.91222	8.91281	12.5	7.43727		17.2924	16.4102	11.1944	19.069		9.69057	15.9915	1.64992
Map1b	24.4523	38.0425	34.535	28.9736		47.752	58.1593	40.1131	61.2346		31.5009	51.8148	1.64445
Tfcp2l1	2.00214	1.11798	3.40296	1.02218		2.73906	4.05845	1.79397	3.8138		1.88632	3.10132	1.64323
Itga9	9.51836	9.7513	8.3221	11.5613		19.4704	19.904	9.04159	15.7185		9.78825	16.0337	1.63873
Lrch1	4.89047	5.49675	4.88544	6.45033		8.34918	8.32864	4.62843	14.2928		5.43075	8.89977	1.63863
Soga1	2.19907	4.50299	4.58221	2.00912		5.41212	6.42294	4.41316	5.3108		3.32335	5.38975	1.61841
Lnx2	7.05671	7.39111	8.15364	7.64875		12.3423	12.0695	8.57516	15.9324		7.56255	12.2298	1.61714
Clcf1	3.1509	2.95023	1.98787	3.1018		4.5541	3.35263	4.87959	5.3108		2.7977	4.52428	1.61559
Ldlrad3	28.0627	44.0051	26.9542	41.8038		59.6983	46.5839	44.6698	75.7057		35.2064	56.6644	1.60936
Col20a1	2.23189	1.8012	1.98787	2.92556		3.99309	3.28205	3.01386	4.0633		2.23663	3.58807	1.60773
Igf2r	130.992	165.213	153.672	68.1338		200.446	210.651	186.824	233.105		129.503	207.757	1.60414
Zc2hc1a	6.1377	10.0929	5.66038	7.47252		11.0552	9.91673	8.32401	17.7858		7.34087	11.7705	1.60189
Wee1	1.54263	1.92542	2.3248	1.40991		2.67306	3.88199	2.081	2.92272		1.80069	2.88969	1.60148
Ubash3b	4.13556	3.19868	2.12264	3.1018		6.23714	4.27019	2.79859	6.80781		3.13967	5.02843	1.6009
Strip2	1.01748	1.49064	1.07817	1.23367		2.24405	1.97629	0.968742	2.53065		1.20499	1.92993	1.59894
Cdkn1a	11.5533	8.57121	8.42318	11.3145		15.4443	13.2341	15.6793	19.1403		9.96555	15.8745	1.59319
Gk5	0.984658	0.714267	1.04447	0.916441		1.32003	1.5528	1.29166	1.63958		0.91496	1.45101	1.58518
9330151L19Rik	2.10044	2.2289	2.16033	2.86043		3.72262	3.46262	3.95207	3.65648		2.33753	3.69845	1.58419
Agtrap	5.28433	5.99363	6.09838	4.40596		8.18418	11.2578	5.84833	9.08896		5.44558	8.59481	1.57661
Cx3cl1	12.5708	11.9562	10.7143	10.3628		20.7245	23.8919	12.4143	14.8631		11.401	17.9734	1.57625
Macf1	91.8685	146.145	131.132	107.823		170.449	181.571	145.347	254.063		119.242	187.858	1.57531
Mtap	2.72422	2.57757	2.52695	2.64358		4.05909	4.51723	2.61919	5.27516		2.61808	4.11767	1.57212
Abca1	20.3824	24.1298	24.2588	15.6147		33.1327	43.4077	25.4743	30.5104		21.0964	33.1313	1.56987
Tceal7	3.64323	3.60239	2.69542	5.11092		8.9762	6.5641	3.3009	4.74051		3.76299	5.89543	1.56902
Gnb3	1.44416	1.8012	1.48248	2.2911		3.26707	2.22332	3.26502	2.24551		1.75474	2.75023	1.56889
Akr1b8	4.75918	3.60239	3.09973	3.1018		6.20413	7.05817	3.15738	6.41573		3.64077	5.70886	1.56691
Cdc25b	2.65858	4.16138	2.86388	4.26497		6.07213	4.55252	4.26964	6.91474		3.4872	5.45226	1.56339
Abr	26.6842	53.1042	36.0175	36.9749		50.8211	45.4546	36.884	105.681		38.1952	59.7103	1.56303
Btnl9	2.00214	3.69556	4.54852	2.67883		5.21411	4.55252	6.24301	4.20587		3.23126	5.05388	1.56248
Dnm3os	2.36318	1.21115	2.93127	2.32635		3.33307	3.56438	3.3009	3.5643		2.20799	3.44066	1.5611
Ociad2	10.1092	8.01222	12.2978	8.91767		10.1972	16.6926	12.5578	21.564		9.83422	15.2529	1.55044
Hcn2	1.37852	1.49064	1.17924	1.12793		2.11205	2.39978	1.2199	2.28115		1.29408	2.00322	1.5437
Angptl2	32.2639	29.1607	29.6833	23.616		40.7889	55.1949	22.8193	58.1693		28.681	44.2431	1.5424
Tubb2b	3.7276	4.45032	2.78445	3.29937		6.46855	5.41423	4.76869	5.37311		3.56543	5.50614	1.54239
Col6a3	85.1401	66.8927	81.469	64.5033		109.958	128.212	77.0329	144.318		74.5013	114.88	1.54195
Mall	10.3717	8.13644	6.36792	10.7153		16.0053	12.3871	10.3333	16.0393		8.89785	13.6913	1.5392
Sec14l5	3.87299	7.57744	6.9407	5.74538		7.42516	10.0932	9.22099	10.4434		6.03413	9.29568	1.53869
Raph1	50.3488	59.16	55.5297	47.058		80.4979	73.2638	61.3896	110.814		53.0241	81.4913	1.53666
Acer2	2.82268	2.95023	3.36927	3.48952		6.89715	3.91728	4.23376	4.3128		3.15793	4.84025	1.5357
Sacs	53.9264	109.469	85.5121	76.1703		119.727	134.035	114.168	130.56		81.2695	124.622	1.53326
Rfx5	4.75428	5.77625	5.35714	5.46253		8.54828	8.82308	7.50471	7.70588		5.33755	8.14548	1.5258
Itm2a	49.8565	45.4647	50.876	58.2292		98.5731	80.4631	44.0598	88.3589		51.1066	77.8638	1.52382
Klrg2	6.10488	7.67061	8.49056	6.80281		9.57021	10.2696	8.79044	15.6829		7.26721	11.0783	1.52356
Fryl	18.5116	34.1606	25.5728	21.9241		43.5939	40.2669	30.2822	38.4944		25.0423	38.1593	1.52324
Cobll1	6.56438	9.06809	6.90701	9.72837		11.4512	10.3755	11.9119	15.3978		8.06696	12.2841	1.52244
Tmbim1	76.8938	85.3594	68.4461	91.8431		116.463	115.174	94.3522	164.001		80.6356	122.498	1.51913
Zbtb37	5.88678	8.13265	10.5219	5.94539		10.9962	10.6219	12.11	12.4394		7.62167	11.5419	1.51319
Grip2	9.55118	7.85694	10.9838	7.93074		13.9263	16.0573	11.6967	13.2235		9.08067	13.726	1.51164
Relb	9.38707	10.3413	8.28841	11.5965		14.6193	13.5517	13.5624	18.071		9.90333	14.9511	1.50977
Zfp14	1.44416	1.45959	1.58356	1.72714		2.01304	2.36449	2.51155	2.49501		1.55361	2.34602	1.50896
Cpd	107.82	130.99	122.608	105.673		164.047	184.995	135.875	219.418		116.773	176.084	1.50779
Cadm1	1.37852	2.79496	2.02156	2.15011		3.10207	3.1056	1.90161	4.45537		2.08629	3.14116	1.50242

## Sheet: Table 6
	cpm_soleus_sedentary					cpm_soleus_exercise					sedentary	exercise
symbol	cpm_soleus_sedentary 1	cpm_soleus_sedentary 2	cpm_soleus_sedentary 3	cpm_soleus_sedentary 4		cpm_soleus_exercise 1	cpm_soleus_exercise 2	cpm_soleus_exercise 3	cpm_soleus_exercise 4		mean	mean	fold change
Fcgbp	6.07178	0	0	0		0	0.0705817	0	0		1.51794	0.0176454	-68.0561
Adamts8	30.0649	7.51533	37.1294	13.4999		4.32309	4.90543	5.84833	1.63958		22.0524	4.17911	-5.27152
BC048679	2.16625	1.89436	1.01078	1.93862		0.660014	0.282327	0.825225	0.213858		1.7525	0.495356	-3.50921
Cdh22	58.2917	34.3159	49.2924	31.2295		17.3914	11.1519	25.8331	6.34445		43.2824	15.1802	-2.85063
9030617O03Rik	20.2839	6.80107	21.7655	9.90461		5.14811	6.91701	6.85295	4.3128		14.6888	5.80772	-2.52798
Lrtm1	17.6582	12.8258	46.7992	17.4829		9.50421	7.19933	14.8899	6.0593		23.6915	9.41319	-2.51588
A930004D18Rik	0.886192	1.14904	1.21294	1.76239		0.429009	0.494072	0.609949	0.534645		1.25264	0.516919	-2.40822
Crybb1	2.19907	0.807433	2.08895	1.58615		0.660014	0.81169	0.861104	0.427716		1.6704	0.690131	-2.4078
Amph	2.396	2.4223	1.04447	2.57308		1.02302	0.917562	1.18402	0.427716		2.10896	0.88808	-2.36618
Lypd6	2.42882	2.54652	4.1442	1.79763		1.18803	1.1646	1.54281	0.712859		2.72929	1.15207	-2.36439
Pde3b	14.5401	7.17373	22.8437	6.30934		5.67612	5.08188	5.5613	5.27516		12.7167	5.39862	-2.35423
Mchr1	5.02175	3.22973	9.93935	2.64358		3.89408	2.29391	2.00924	0.641573		5.2086	2.2097	-2.35049
Ankrd1	73.1929	16.5834	16.7116	40.3234		20.8565	20.751	12.5578	9.33846		36.7028	15.8759	-2.31113
Dusp26	3.41348	1.14904	2.22372	1.97387		0.891019	0.882271	1.36341	0.712859		2.19003	0.962391	-2.26914
Slc15a5	1.47699	1.86331	1.95418	1.33941		0.297006	0.564654	1.25578	0.891074		1.65847	0.752128	-2.21284
Apobr	6.20334	3.944	2.66172	4.07934		1.98004	1.90571	2.61919	1.21186		4.2221	1.9292	-2.18621
Dkk2	14.3432	19.2542	25.0337	15.3328		9.70221	8.5051	8.32401	7.44938		18.4909	8.49517	-2.17545
Kcng4	13.7852	6.95634	19.7776	5.4634		2.93706	6.07003	5.70482	6.55831		11.4956	5.31755	-2.16235
Cd209f	2.22492	1.03099	1.99567	0.856562		0.817266	1.0043	0.668095	0.326297		1.52703	0.70399	-2.15873
Cda	4.69353	2.04964	3.13342	3.34853		1.78204	1.44692	2.18864	0.712859		3.30628	1.53262	-2.15125
Ush1g	3.84016	0.465826	1.95418	1.72714		0.92402	1.12931	0.896984	0.784145		1.99683	0.933614	-2.13108
Nog	3.77452	2.82601	4.07682	3.66576		2.31005	1.12931	1.86573	1.46136		3.58578	1.69161	-2.10811
Tmem132d	1.14877	1.5217	3.2345	1.58615		0.660014	0.882271	1.61457	0.427716		1.87278	0.896143	-2.08679
Rasl10b	9.02603	4.87565	4.04313	4.12398		2.60706	2.04687	3.91085	2.06729		5.5172	2.65802	-2.07508
Tbc1d1	82.3502	41.3343	101.584	50.5452		17.2264	32.6793	44.1675	39.136		68.9533	33.3023	-2.07069
Gadd45b	13.818	2.63968	6.70485	5.95686		3.79508	3.74083	3.08562	3.49301		7.27986	3.52864	-2.06061
Cds1	5.38279	5.21726	6.06469	5.11092		1.94704	2.47036	3.98261	2.20986		5.44391	2.65247	-2.05379
Retnla	10.503	14.8754	10.7817	21.4659		8.87719	8.04631	8.07285	3.10094		14.4065	7.02432	-2.04917
Masp1	10.142	5.74519	8.52426	6.59132		3.99309	4.05845	4.48492	2.63758		7.75069	3.79351	-2.04118
Kcnc4	5.12022	1.36642	4.98652	0.845945		0.92402	2.04687	1.79397	1.31879		3.07978	1.52091	-2.02457
Cacna2d2	3.21655	2.36019	2.2911	2.11486		2.01304	1.27047	1.07638	0.570287		2.49568	1.23255	-2.01499
Dach2	3.4463	2.82601	4.21159	3.41903		1.55103	1.48222	3.3009	0.60593		3.47573	1.73502	-2.00111
Pdzd3	2.52729	1.21115	1.8531	1.79763		1.02302	1.02343	1.07638	0.570287		1.84729	0.923281	-1.99229
2310040G24Rik	28.8505	13.509	25.7412	24.1447		9.83421	12.5988	15.6434	8.51867		23.0613	11.6488	-1.97928
Cacna2d3	5.28433	3.88189	2.96496	3.77151		1.98004	2.08216	3.08562	0.891074		3.97567	2.00973	-1.97681
Ppp1r1a	85.3698	47.2969	89.3194	71.4471		43.5939	30.3854	58.7704	17.4294		73.3583	37.5448	-1.95365
Mpped2	7.41775	6.77001	12.4663	7.40202		3.20107	3.88199	7.03235	3.35044		8.51402	4.36646	-1.94981
Dupd1	61.9678	32.3905	30.7614	36.6576		23.1995	22.1627	25.9049	11.6909		40.4443	20.7395	-1.94977
Nt5c1a	2.85551	1.92542	3.40296	1.26892		1.32003	1.37634	1.47105	0.712859		2.3632	1.22007	-1.93354
Timp1	7.71315	3.50923	6.83962	2.78457		3.46508	2.85856	1.86573	2.63758		5.21164	2.70673	-1.92274
Hdhd3	2.52729	1.67698	2.99865	1.86813		1.71604	1.62338	0.789345	0.570287		2.26776	1.17476	-1.92007
Kcnk2	2.29753	1.39748	3.30289	1.76239		1.90796	0.952853	0.800762	0.891074		2.19007	1.13816	-1.9093
C530008M17Rik	7.77879	11.1177	7.07547	9.93986		4.02609	3.91728	8.00109	2.92272		8.97796	4.7168	-1.90365
Osbpl6	8.13984	5.09304	8.59164	3.34853		1.78204	3.63496	5.77657	2.17422		6.29326	3.34195	-1.88505
Ankrd23	2094.04	809.455	1668.68	1406.54		784.067	594.813	1399.99	400.262		1494.68	794.784	-1.88061
2310047D07Rik	3.80625	2.57757	4.31267	2.95964		1.21651	1.6213	2.94211	1.63786		3.41403	1.85444	-1.84329
Fbp2	14.015	8.41593	20.2493	10.5038		5.64312	7.94044	8.75456	6.84345		13.296	7.29539	-1.82235
Mlph	4.20121	3.50923	4.00943	3.0313		1.51803	1.79983	2.90623	1.88908		3.68779	2.02829	-1.81913
Dhcr24	16.0827	9.62708	12.2978	11.244		7.75517	7.41108	6.85295	5.09694		12.3129	6.77904	-1.8146
Dok5	8.8291	12.0804	6.13207	10.0104		4.98311	4.90543	6.49416	4.0633		9.26299	5.1115	-1.81228
A330094K24Rik	7.22082	5.8073	8.28841	6.8733		4.4221	4.12903	4.44904	2.53065		7.04746	3.8827	-1.8118
Barx2	38.2047	19.6268	41.0377	27.2817		18.1174	15.0692	24.8644	13.6513		31.5377	17.9256	-1.75903
Dapp1	4.59507	3.13657	3.84097	3.98299		2.07905	1.90571	3.55205	1.35443		3.8889	2.22281	-1.74829
Gins2	4.86412	2.77509	5.92942	5.20378		3.29509	2.97607	1.42071	3.05369		4.6931	2.68639	-1.74271
Sv2b	37.6139	19.9063	63.0728	20.4084		20.1634	22.6567	21.4558	17.7146		35.2504	20.4976	-1.71948
Fam81a	3.61041	3.97505	1.61725	3.87725		2.21105	2.3292	1.93748	1.14057		3.26999	1.90458	-1.71447
Tmem229b	11.8815	7.91905	12.8706	8.67094		6.23714	6.59939	5.88421	5.41773		10.3355	6.03462	-1.71161
Gsta4	9.45271	7.29795	8.59164	7.78975		5.08211	4.83485	5.92009	3.5643		8.28301	4.85034	-1.70648
Hes1	42.1105	18.8504	26.6846	22.1003		13.8933	14.3987	15.0693	21.2789		27.4365	16.16	-1.69787
Cytl1	5.71101	3.16762	3.80728	5.18141		2.21105	3.0703	2.47567	2.78015		4.46683	2.63429	-1.69379
Wfikkn2	5.44844	2.57757	4.68329	4.19448		1.84804	2.18803	3.94673	1.99601		4.22594	2.4947	-1.69374
Ccrl2	1.67392	1.11798	2.19003	1.16317		0.858019	1.41163	0.753466	0.60593		1.53628	0.907262	-1.68775
Pde4a	15.6561	10.0619	21.496	6.45033		4.7521	11.7519	7.28351	8.01967		13.416	7.95178	-1.68764
Plcd4	5.4028	3.15427	6.65131	3.39987		1.97497	3.8393	3.15369	2.16223		4.65206	2.78255	-1.67242
Bdh1	94.3057	121.341	87.0948	120.642		45.9913	43.2206	106.212	58.0102		105.846	63.3586	-1.67064
Lamc3	2.42882	2.08069	3.60354	2.71407		1.91404	1.1646	2.081	1.31402		2.70678	1.61841	-1.66784
Iqcg	2.20326	1.3861	2.43099	1.52314		0.59993	1.21179	1.52826	1.19203		1.88587	1.133	-1.66764
Cuzd1	3.11808	3.35395	1.78571	4.37072		2.50805	1.58809	2.15276	1.31879		3.15712	1.89192	-1.66303
Tiam1	8.17266	11.1798	7.68194	8.28321		7.32616	4.34077	6.56592	2.99401		8.82941	5.30672	-1.66238
Dpyd	3.34784	2.73285	4.6159	2.92556		2.07905	2.04687	2.76271	1.39008		3.40554	2.06967	-1.6434
Rspo3	38.2704	28.5707	33.9286	28.8679		22.2425	22.1274	22.1017	12.5107		32.4094	19.7456	-1.64096
Ephx2	26.1919	26.6763	35.9501	29.2909		19.1404	16.4455	26.8736	9.76617		29.5273	18.0564	-1.63496
Kif5c	2.19907	3.07445	3.20081	2.71407		1.78204	1.41163	2.69095	0.96236		2.7971	1.71175	-1.63288
Krt222	14.1134	14.0369	11.4555	11.4203		9.66921	7.76399	10.8714	3.0653		12.7565	7.84248	-1.62603
Smco1	16.2468	13.1053	21.597	11.949		8.41556	9.70498	14.1365	6.45138		15.7245	9.6771	-1.62515
Fndc5	119.997	98.9105	119.407	95.3098		63.3614	64.0176	82.4866	58.597		108.406	67.1157	-1.61527
Galt	12.9398	14.3964	17.8511	11.1023		8.64543	8.23026	9.17156	8.8374		14.0724	8.72116	-1.61367
Mylk2	215.607	98.9726	131.233	162.774		73.5586	97.8968	115.675	90.7114		152.147	94.4604	-1.61069
St3gal5	123.181	112.233	112.972	104.756		69.8955	67.829	90.6671	54.0704		113.285	70.6155	-1.60427
Alpl	9.19014	5.93152	12.0957	5.56914		3.72908	6.59939	5.31014	4.8118		8.19662	5.1126	-1.60338
Insc	2.95397	3.22973	3.20081	4.12398		2.31005	2.08216	2.97799	1.06929		3.37712	2.10987	-1.59777
Fgf1	110.84	104.407	97.9784	129.43		69.3015	61.1238	91.7076	54.9615		110.664	69.2736	-1.59741
Lhfpl4	4.20121	4.34771	3.73989	3.87725		2.73906	2.18803	3.83909	1.39008		4.04151	2.53906	-1.59105
Col22a1	45.1301	29.5955	75.5391	30.2425		31.8787	27.5974	34.1213	19.9244		45.1268	28.3805	-1.5898
Msrb2	8.36959	5.65203	10.0404	6.23885		3.26707	6.10532	5.74069	4.02766		7.57522	4.78518	-1.5839
Cox7a1	202.281	144.22	222.709	190.267		91.28	110.002	149.76	130.56		189.869	120.401	-1.57702
Cux2	6.26899	7.95011	8.08625	5.92162		4.7521	4.6231	5.31014	3.24351		7.05674	4.48221	-1.57423
Lyve1	5.12022	9.00598	5.66038	9.69312		5.90713	5.08188	4.55668	3.20787		7.36992	4.68839	-1.57016
Hlf	4.52942	5.40359	7.74932	5.4634		4.15809	3.21147	3.91085	3.52865		5.78643	3.70226	-1.56076
mt-Nd4l	492.157	1065.21	809.098	768.05		575.237	475.098	595.658	362.345		783.628	502.084	-1.56075
Aldh1a2	3.87299	3.10551	5.32345	4.44121		2.34305	2.04687	4.05437	2.28115		4.18579	2.68136	-1.55986
Plin5	44.4737	43.1666	60.1752	51.8141		34.1557	29.3973	41.6559	23.8095		49.9074	32.2546	-1.54699
Rasl2-9	2.78986	1.49064	2.72911	2.3616		1.32003	1.83512	1.68633	1.2475		2.3428	1.52225	-1.53579
Tpm3	5729.23	4953.89	4990.57	5479.3		4115.54	3310.75	4443.67	1957.4		5288.25	3456.84	-1.52979
Sctr	3.77452	2.48441	2.89757	4.19448		1.58403	2.39978	2.79859	1.96036		3.33775	2.18569	-1.52609
Nthl1	1.96932	1.98753	1.58356	2.07962		1.15503	1.30576	1.00462	1.53265		1.905	1.24951	-1.52346
Slc8a1	2.82268	2.17386	4.51482	2.07962		1.78204	1.941	2.33216	1.56829		2.89775	1.90587	-1.5192
Tst	3.93863	2.08069	3.06604	3.24279		1.98004	2.25861	2.11688	1.78215		3.08204	2.03442	-1.51086
Ptgis	2.29753	1.98753	2.7965	2.57308		1.77089	1.48222	1.43517	1.71086		2.41366	1.59979	-1.5037
